# Supplementary material for: The regulation of methylation on the Z chromosome and the identification of multiple novel Male Hyper-Methylated regions in the chicken
Source: PLoS Genet. 2024 Mar 8;20(3):e1010719. doi: 10.1371/journal.pgen.1010719 (PMC10954189; doi:10.1371/journal.pgen.1010719)
Supplement: S1 Table — The position, average and median methylation per window, and the average methylation in males and females per window are all given, as well as the significance of the sex-difference and the average male:female fold ratio. (XLSX) [file pgen.1010719.s002.xlsx]

## Sheet: Sheet1
region	methbin	chr	pos	mean	median	avg_male	avg_female	median_male	median_female	pvalue	avg_MF	median_MF
MHMa	chrZ_27375000	Z	27375000	26.9344	18.8463	39.2812	11.4448	34.8304	10.2327	3.20623e-11	3.43223	3.40383
MHMa	chrZ_27376000	Z	27376000	42.4371	30.3735	61.0573	19.0772	57.8492	15.9651	2.4395e-12	3.20055	3.62349
MHMa	chrZ_27377000	Z	27377000	27.1276	19.0504	39.2016	11.9802	34.6562	10.3348	1.30293e-12	3.2722	3.35336
MHMa	chrZ_27378000	Z	27378000	29.4948	20.805	43.5155	11.9052	41.0088	9.73692	1.56077e-12	3.65516	4.21169
MHMa	chrZ_27379000	Z	27379000	21.0149	14.7068	30.3455	9.30927	27.8172	8.43879	5.50474e-12	3.2597	3.29635
MHMa	chrZ_27380000	Z	27380000	28.9058	18.9401	42.556	11.7811	38.9413	10.4636	2.37631e-12	3.61223	3.72161
MHMa	chrZ_27381000	Z	27381000	21.3816	15.4357	30.8792	9.46651	26.2105	8.90853	4.47683e-11	3.26194	2.94218
MHMa	chrZ_27382000	Z	27382000	35.2556	24.5588	50.9686	15.5429	49.0963	13.3934	9.25039e-12	3.27922	3.66572
MHMa	chrZ_27383000	Z	27383000	29.086	21.7511	41.209	14.0977	39.4463	13.5089	3.21445e-10	2.9231	2.92002
MHMa	chrZ_27384000	Z	27384000	42.2731	30.5172	60.5743	19.3134	57.3281	17.6383	1.64437e-11	3.13639	3.25021
MHMa	chrZ_27385000	Z	27385000	24.3232	16.8444	34.8603	11.104	33.3248	9.81277	4.0845e-10	3.13944	3.39606
MHMa	chrZ_27386000	Z	27386000	33.7989	24.7343	48.0516	15.9181	45.3135	14.0644	1.01269e-11	3.01868	3.22185
MHMa	chrZ_27387000	Z	27387000	15.4686	9.44016	23.3265	5.75342	21.8703	5.14612	1.04144e-10	4.05438	4.24986
MHMa	chrZ_27388000	Z	27388000	31.9219	24.2263	45.4717	14.923	42.4248	13.1892	4.33848e-12	3.04709	3.21663
MHMa	chrZ_27389000	Z	27389000	44.9987	33.1855	64.6603	20.3323	60.6931	17.3511	1.81401e-12	3.18017	3.49794
MHMa	chrZ_27390000	Z	27390000	29.5035	20.4325	42.9855	12.8349	38.9926	12.1802	9.22576e-12	3.3491	3.2013
MHMa	chrZ_27391000	Z	27391000	22.3416	14.9774	32.7736	9.25417	28.9678	7.59699	1.25833e-10	3.54149	3.81307
MHMa	chrZ_27392000	Z	27392000	36.3166	25.5758	52.8339	15.5951	47.0334	13.5089	3.83088e-12	3.38786	3.48166
MHMb	chrZ_27329000	Z	27329000	16.3896	10.4283	24.1537	6.79031	22.5357	5.70054	1.74892e-10	3.55708	3.95325
MHMb	chrZ_27330000	Z	27330000	24.8653	16.9013	36.363	10.441	30.5909	9.13645	2.17797e-12	3.48271	3.34823
MHMb	chrZ_27331000	Z	27331000	14.1299	8.51622	21.4141	4.99151	18.4022	4.21785	3.61809e-11	4.29011	4.36292
MHMb	chrZ_27332000	Z	27332000	46.5385	35.7313	66.515	21.4771	59.3606	18.192	2.24214e-12	3.09703	3.263
MHMb	chrZ_27333000	Z	27333000	25.6177	16.2887	38.599	9.33198	35.9484	7.57316	7.96614e-12	4.13621	4.74682
MHMb	chrZ_27334000	Z	27334000	31.1472	21.7499	44.7162	14.1243	43.2032	12.1377	6.41331e-12	3.16591	3.55941
