# Supplementary material for: The regulation of methylation on the Z chromosome and the identification of multiple novel Male Hyper-Methylated regions in the chicken
Source: PLoS Genet. 2024 Mar 8;20(3):e1010719. doi: 10.1371/journal.pgen.1010719 (PMC10954189; doi:10.1371/journal.pgen.1010719)
Supplement: S2 Table — The position, average and median methylation per window, and the average methylation in males and females per window are all given, as well as the p-value and significance of the sex-difference and the average male:female fold ratio. Note for the significance of the sex difference, these are classified as non-significant, significant (including a multiple testing correction), and significant at the same level as the original MHM region. (XLSX) [file pgen.1010719.s003.xlsx]

## Sheet: Sheet1
methbin	chr	pos	avg	median	avg_male	avg_female	pvalue	MF_avg	significance	MF_runavg
chrZ_73001000	Z	73001000	14.5093	12.1442	16.0759	12.5439	0.345862	1.28157	NS	1.68545
chrZ_73002000	Z	73002000	4.07826	3.39352	5.07634	2.82613	2.56924e-05	1.79622	significant	1.69451
chrZ_73003000	Z	73003000	5.04572	4.19772	5.99933	3.84936	0.00892301	1.55853	significant	1.70624
chrZ_73004000	Z	73004000	7.68919	7.04509	9.35586	5.59827	2.64511e-07	1.67121	significant	1.71928
chrZ_73005000	Z	73005000	6.79293	6.41203	8.48181	4.67416	8.23223e-11	1.81461	significant	1.71056
chrZ_73006000	Z	73006000	7.97323	7.79199	9.97477	5.46222	5.07557e-09	1.82614	significant	1.70952
chrZ_73007000	Z	73007000	8.17131	7.83638	10.0403	5.82661	2.85022e-08	1.72318	significant	1.70898
chrZ_73008000	Z	73008000	9.43514	9.05281	11.626	6.68657	2.08176e-09	1.73871	significant	1.71122
chrZ_73009000	Z	73009000	7.74839	7.79392	9.66154	5.34825	2.93113e-10	1.80648	significant	1.72678
chrZ_73010000	Z	73010000	4.17268	3.77484	5.38224	2.65524	3.3104e-10	2.02702	significant	1.73424
chrZ_73011000	Z	73011000	5.84516	5.55448	7.36681	3.93618	8.68765e-08	1.87156	significant	1.76101
chrZ_73012000	Z	73012000	19.705	18.3969	25.0552	12.9928	1.64839e-10	1.92839	significant_MHM	1.78817
chrZ_73013000	Z	73013000	13.6659	12.5298	17.1302	9.31985	9.42864e-09	1.83804	significant	1.78756
chrZ_73014000	Z	73014000	18.4527	17.6247	23.1986	12.4988	1.54554e-09	1.85607	significant	1.7855
chrZ_73015000	Z	73015000	10.4332	9.48773	13.2128	6.94616	1.90384e-09	1.90218	significant	1.78555
chrZ_73016000	Z	73016000	17.8516	17.3116	22.49	12.0327	3.3047e-11	1.86908	significant_MHM	1.79652
chrZ_73017000	Z	73017000	11.3488	10.1288	14.34	7.59612	6.06038e-10	1.8878	significant	1.79901
chrZ_73018000	Z	73018000	7.64391	7.38948	9.69218	5.07426	1.08752e-07	1.91007	significant	1.8032
chrZ_73019000	Z	73019000	6.14621	5.8307	7.86444	3.99062	7.50166e-10	1.97073	significant	1.81448
chrZ_73020000	Z	73020000	14.5843	13.9372	17.9006	10.4239	7.03807e-13	1.71727	significant_MHM	1.81018
chrZ_73021000	Z	73021000	8.47306	7.34355	10.909	5.41709	2.28963e-11	2.01381	significant	1.81703
chrZ_73022000	Z	73022000	4.52077	4.16559	5.62791	3.1318	3.79918e-08	1.79702	significant	1.82363
chrZ_73023000	Z	73023000	6.56322	6.37664	8.4012	4.2574	3.3047e-11	1.97332	significant	1.83071
chrZ_73024000	Z	73024000	6.1933	5.93738	7.78239	4.19972	4.78551e-09	1.85307	significant	1.832
chrZ_73025000	Z	73025000	7.64688	6.66973	9.39237	5.45708	9.19437e-07	1.72114	significant	1.82879
chrZ_73026000	Z	73026000	13.8294	12.9768	13.4281	14.3329	1	0.936873	NS	1.78882
chrZ_73027000	Z	73027000	7.77413	7.00984	9.8296	5.19545	8.63592e-09	1.89196	significant	1.78523
chrZ_73028000	Z	73028000	4.98754	4.65229	6.10867	3.58104	2.6147e-08	1.70584	significant	1.7751
chrZ_73029000	Z	73029000	6.82701	6.33015	8.97598	4.13102	6.81813e-13	2.17282	significant	1.79404
chrZ_73030000	Z	73030000	2.12506	1.88974	2.85046	1.21501	1.79351e-08	2.34604	significant	1.81356
chrZ_73031000	Z	73031000	11.4295	11.0067	14.518	7.55488	6.86444e-11	1.92168	significant_MHM	1.8349
chrZ_73032000	Z	73032000	14.5754	14.551	18.2927	9.91199	2.83486e-12	1.84551	significant_MHM	1.83654
chrZ_73033000	Z	73033000	6.27264	5.77589	7.53071	4.69434	2.07963e-06	1.60421	significant	1.83806
chrZ_73034000	Z	73034000	3.76051	3.11422	4.69614	2.58671	7.69962e-05	1.81549	significant	1.84287
chrZ_73035000	Z	73035000	3.65457	3.06006	4.65565	2.39866	3.95971e-06	1.94094	significant	1.84708
chrZ_73036000	Z	73036000	5.43418	5.12458	6.86688	3.63679	8.68765e-08	1.88817	significant	1.84915
chrZ_73037000	Z	73037000	4.50683	3.85262	5.89956	2.7596	5.20908e-10	2.13783	significant	1.86297
chrZ_73038000	Z	73038000	6.96935	6.92615	8.76555	4.71593	9.29379e-11	1.85871	significant	1.86697
chrZ_73039000	Z	73039000	2.83694	2.46559	3.50217	2.00238	3.91409e-05	1.749	significant	1.86505
chrZ_73040000	Z	73040000	7.45031	7.36435	9.04825	5.44561	2.13574e-08	1.66157	significant	1.85287
chrZ_73041000	Z	73041000	6.82641	6.19668	8.57192	4.63659	4.27531e-07	1.84876	significant	1.85211
chrZ_73042000	Z	73042000	7.48074	8.19289	9.30293	5.19472	6.07835e-11	1.79084	significant	1.84753
chrZ_73043000	Z	73043000	8.88361	8.49448	10.7626	6.52628	1.95383e-07	1.64912	significant	1.84123
chrZ_73044000	Z	73044000	8.90823	8.3767	11.2679	5.94788	3.91193e-08	1.89444	significant	1.84251
chrZ_73045000	Z	73045000	11.686	10.7244	11.9088	11.4065	1	1.04404	NS	1.81391
chrZ_73046000	Z	73046000	1.88232	1.63974	2.39721	1.23636	0.000503885	1.93893	significant	1.81623
chrZ_73047000	Z	73047000	4.41676	4.06743	5.68625	2.82412	1.25833e-10	2.01346	significant	1.82042
chrZ_73048000	Z	73048000	3.53904	3.23286	4.43621	2.4135	2.75738e-05	1.83808	significant	1.81802
chrZ_73049000	Z	73049000	4.33605	3.7022	5.44995	2.93863	1.8733e-06	1.85459	significant	1.81415
chrZ_73050000	Z	73050000	6.9442	6.81038	8.5131	4.97593	2.71771e-07	1.71086	significant	1.81394
chrZ_73051000	Z	73051000	6.23481	5.73248	7.52938	4.61072	2.95113e-07	1.63302	significant	1.80124
chrZ_73052000	Z	73052000	3.97	3.30646	5.07124	2.58845	1.90088e-07	1.95918	significant	1.80665
chrZ_73053000	Z	73053000	2.28367	1.96605	2.7776	1.66401	0.00204403	1.66922	significant	1.79651
chrZ_73054000	Z	73054000	4.13519	3.48168	5.15906	2.8507	4.57127e-07	1.80975	significant	1.79507
chrZ_73055000	Z	73055000	8.374	7.78476	10.5391	5.65778	4.46329e-13	1.86276	significant	1.79979
chrZ_73056000	Z	73056000	13.5939	12.6862	17.1895	9.08295	1.76027e-12	1.8925	significant_MHM	1.83164
chrZ_73057000	Z	73057000	7.54694	7.17368	9.24531	5.41627	2.34698e-09	1.70695	significant	1.82548
chrZ_73058000	Z	73058000	10.7253	10.301	13.6827	7.01519	1.33644e-10	1.95044	significant_MHM	1.83363
chrZ_73059000	Z	73059000	12.4595	11.7376	15.479	8.67144	7.25368e-12	1.78506	significant_MHM	1.82071
chrZ_73060000	Z	73060000	11.2367	10.673	14.034	7.72726	1.5948e-11	1.81616	significant_MHM	1.80304
chrZ_73061000	Z	73061000	6.2381	5.80099	7.96491	4.07174	1.37027e-09	1.95615	significant	1.80419
chrZ_73062000	Z	73062000	5.92282	5.3508	7.40039	4.06913	2.76675e-06	1.81867	significant	1.8033
chrZ_73063000	Z	73063000	7.49456	7.25383	9.28374	5.24996	1.05959e-08	1.76835	significant	1.80877
chrZ_73064000	Z	73064000	5.52984	5.42552	7.02005	3.6603	1.5058e-08	1.91789	significant	1.81218
chrZ_73065000	Z	73065000	9.74865	9.62619	12.197	6.67713	2.83565e-11	1.82668	significant_MHM	1.80837
chrZ_73066000	Z	73066000	8.56621	8.12434	10.8505	5.70042	5.18425e-13	1.90346	significant	1.80888
chrZ_73067000	Z	73067000	10.3344	10.032	13.469	6.40189	4.3232e-14	2.10391	significant_MHM	1.80775
chrZ_73068000	Z	73068000	2.54038	2.34549	3.15267	1.77224	1.5543e-05	1.77892	significant	1.80509
chrZ_73069000	Z	73069000	3.06366	2.91727	3.8785	2.0414	7.76254e-08	1.89992	significant	1.81012
chrZ_73070000	Z	73070000	33.6454	31.039	34.7906	32.2088	1	1.08016	NS	1.79074
chrZ_73071000	Z	73071000	8.77152	8.52161	10.9313	6.06192	7.293e-11	1.80328	significant_MHM	1.78923
chrZ_73072000	Z	73072000	6.17252	5.81771	7.73849	4.20794	2.84466e-10	1.83902	significant	1.79083
chrZ_73073000	Z	73073000	7.44247	7.10397	9.47048	4.89825	1.2228e-12	1.93344	significant	1.80031
chrZ_73074000	Z	73074000	10.6263	9.74858	13.5791	6.92189	5.50474e-12	1.96176	significant_MHM	1.80255
chrZ_73075000	Z	73075000	8.16805	7.58129	10.0164	5.84923	5.20782e-08	1.71243	significant	1.82483
chrZ_73076000	Z	73076000	9.42594	8.57932	11.6316	6.65879	1.22729e-08	1.74681	significant	1.81843
chrZ_73077000	Z	73077000	3.71554	3.52351	4.56145	2.65432	2.13424e-06	1.7185	significant	1.8086
chrZ_73078000	Z	73078000	1.36176	1.2051	1.65447	0.994544	0.00150238	1.66354	significant	1.80278
chrZ_73079000	Z	73079000	2.1011	1.68306	2.36638	1.76829	0.517432	1.33823	NS	1.78557
chrZ_73080000	Z	73080000	3.69317	3.13204	4.69011	2.44247	2.54043e-05	1.92023	significant	1.79255
chrZ_73081000	Z	73081000	4.37511	4.12677	5.58582	2.85623	8.38962e-09	1.95566	significant	1.8033
chrZ_73082000	Z	73082000	9.20542	8.35502	11.045	6.89757	6.32017e-07	1.60129	significant	1.79137
chrZ_73083000	Z	73083000	5.97154	5.31004	7.34914	4.26833	6.67165e-07	1.72179	significant	1.79312
chrZ_73084000	Z	73084000	57.7178	45.7361	58.5023	56.7335	1	1.03118	NS	1.76717
chrZ_73085000	Z	73085000	18.0916	13.8491	18.3024	17.8272	1	1.02665	NS	1.7393
chrZ_73086000	Z	73086000	6.42974	6.41674	7.99202	4.46979	7.06302e-10	1.78801	significant	1.73582
chrZ_73087000	Z	73087000	5.46491	5.21365	6.59199	4.05094	1.5058e-08	1.62727	significant	1.73316
chrZ_73088000	Z	73088000	5.64786	5.47318	7.02173	3.92428	2.49415e-09	1.7893	significant	1.72779
chrZ_73089000	Z	73089000	4.24932	4.02017	5.25973	2.98172	1.90199e-08	1.76399	significant	1.72709
chrZ_73090000	Z	73090000	5.08716	4.60868	6.04631	3.88386	0.000921488	1.55678	significant	1.71844
chrZ_73091000	Z	73091000	6.69575	6.12746	7.06212	6.23613	1	1.13245	NS	1.69099
chrZ_73092000	Z	73092000	5.95996	5.17382	6.2548	5.59007	1	1.11891	NS	1.66766
chrZ_73093000	Z	73093000	15.0871	11.8633	15.3334	14.7781	1	1.03758	NS	1.6433
chrZ_73094000	Z	73094000	34.5339	28.7691	35.3381	33.5249	1	1.05409	NS	1.61451
chrZ_73095000	Z	73095000	3.59671	2.97109	4.51644	2.44288	3.91409e-05	1.84881	significant	1.61525
chrZ_73096000	Z	73096000	4.25108	3.93301	4.92263	3.40858	0.00391831	1.44419	significant	1.59994
chrZ_73097000	Z	73097000	7.18951	5.79589	7.78173	6.44654	1	1.20712	NS	1.57004
chrZ_73098000	Z	73098000	2.8754	2.41416	3.68754	1.85654	1.97336e-06	1.98624	significant	1.57695
chrZ_73099000	Z	73099000	7.2437	6.65226	9.33223	4.62353	1.93066e-12	2.01842	significant	1.5809
chrZ_73100000	Z	73100000	11.678	11.1755	13.1223	9.86597	9.44237e-07	1.33006	significant	1.58923
chrZ_73101000	Z	73101000	9.10733	8.21217	10.9139	6.84085	8.2252e-06	1.59541	significant	1.58231
chrZ_73102000	Z	73102000	11.5331	9.86208	12.4375	10.3983	1	1.19611	NS	1.56088
chrZ_73103000	Z	73103000	3.51358	2.88385	4.53263	2.23514	3.39587e-06	2.0279	significant	1.56402
chrZ_73104000	Z	73104000	6.04167	5.79934	7.3431	4.40896	2.82168e-05	1.66549	significant	1.55415
chrZ_73105000	Z	73105000	3.68773	3.45771	4.53356	2.6266	1.79551e-05	1.72602	significant	1.5546
chrZ_73106000	Z	73106000	1.82477	1.68858	2.04284	1.55119	0.126336	1.31696	NS	1.54027
chrZ_73107000	Z	73107000	3.04692	2.80995	3.65991	2.2779	0.000623164	1.6067	significant	1.53655
chrZ_73108000	Z	73108000	6.54347	6.04101	8.40182	4.21208	6.06038e-10	1.9947	significant	1.54758
chrZ_73109000	Z	73109000	5.48369	4.86543	7.00863	3.57059	6.44109e-09	1.96288	significant	1.56841
chrZ_73110000	Z	73110000	7.34002	7.02345	9.0406	5.20657	1.74222e-09	1.73638	significant	1.56228
chrZ_73111000	Z	73111000	6.89623	6.26609	8.96088	4.30605	4.90137e-11	2.081	significant	1.56646
chrZ_73112000	Z	73112000	7.01198	5.95535	9.28854	4.15594	3.70707e-13	2.235	significant	1.58758
chrZ_73113000	Z	73113000	9.47108	8.66225	12.4707	5.70794	7.48954e-13	2.1848	significant_MHM	1.60301
chrZ_73114000	Z	73114000	3.82865	3.18432	4.78493	2.62895	0.000136024	1.82009	significant	1.62931
chrZ_73115000	Z	73115000	13.5242	12.8235	17.3003	8.78683	1.00856e-13	1.96889	significant_MHM	1.66072
chrZ_73116000	Z	73116000	6.86664	6.14938	8.72178	4.53928	1.22729e-08	1.9214	significant	1.66516
chrZ_73117000	Z	73117000	6.77395	6.48097	8.35896	4.78548	1.45496e-09	1.74673	significant	1.66915
chrZ_73118000	Z	73118000	6.32825	5.47542	7.69271	4.61647	3.76188e-06	1.66636	significant	1.66505
chrZ_73119000	Z	73119000	7.84265	7.33304	8.76441	6.68626	0.175268	1.31081	NS	1.64994
chrZ_73120000	Z	73120000	4.85067	3.7578	6.27101	3.06878	1.55025e-08	2.04349	significant	1.66617
chrZ_73121000	Z	73121000	3.76958	3.44483	4.88758	2.367	2.59727e-10	2.06489	significant	1.69725
chrZ_73122000	Z	73122000	6.10643	5.83312	7.88596	3.87393	3.51036e-11	2.03565	significant	1.72781
chrZ_73123000	Z	73123000	3.63845	3.39063	4.35583	2.73846	0.000573058	1.59061	significant	1.74624
chrZ_73124000	Z	73124000	5.24438	4.69797	5.93155	4.3823	0.060956	1.35353	NS	1.75622
chrZ_73125000	Z	73125000	3.8122	3.28341	4.70185	2.6961	3.56544e-05	1.74394	significant	1.75273
chrZ_73126000	Z	73126000	3.09854	2.64095	3.81442	2.20045	0.00104067	1.73347	significant	1.76237
chrZ_73127000	Z	73127000	5.59233	5.03675	7.08857	3.71523	4.9053e-10	1.90797	significant	1.78573
chrZ_73128000	Z	73128000	6.92555	6.14636	8.95406	4.38071	1.3785e-10	2.04398	significant	1.78765
chrZ_73129000	Z	73129000	6.82992	6.67855	8.77247	4.3929	9.5916e-11	1.99696	significant	1.78694
chrZ_73130000	Z	73130000	4.39429	4.3335	5.65947	2.80706	3.62225e-10	2.01616	significant	1.80981
chrZ_73131000	Z	73131000	4.83305	4.39936	6.43618	2.82186	3.84083e-11	2.28083	significant	1.83266
chrZ_73132000	Z	73132000	6.90054	6.32029	8.64723	4.70923	2.71771e-07	1.83623	significant	1.85399
chrZ_73133000	Z	73133000	6.7728	6.28096	8.79643	4.23406	3.40355e-11	2.07754	significant	1.85565
chrZ_73134000	Z	73134000	8.81036	7.65652	11.6729	5.21914	1.46731e-12	2.23656	significant	1.87468
chrZ_73135000	Z	73135000	8.0229	7.58105	10.7838	4.55921	2.76345e-13	2.36528	significant	1.89599
chrZ_73136000	Z	73136000	2.80057	2.40232	3.71645	1.65156	1.09889e-07	2.25027	significant	1.9271
chrZ_73137000	Z	73137000	0.507846	0.373015	0.658034	0.31943	0.134786	2.06003	NS	1.94221
chrZ_73138000	Z	73138000	4.51349	4.31771	5.67875	3.05162	1.07934e-05	1.8609	significant	1.93775
chrZ_73139000	Z	73139000	4.34506	4.06915	5.62462	2.73978	7.73449e-10	2.05295	significant	1.94076
chrZ_73140000	Z	73140000	4.44514	4.21561	5.62484	2.96515	9.06878e-08	1.89698	significant	1.94611
chrZ_73141000	Z	73141000	4.08119	3.53992	4.72026	3.27944	0.0657535	1.43935	NS	1.92472
chrZ_73142000	Z	73142000	16.2518	13.092	16.4204	16.0404	1	1.02369	NS	1.88434
chrZ_73143000	Z	73143000	2.94791	2.40874	3.55475	2.18662	0.00115137	1.62568	significant	1.86571
chrZ_73144000	Z	73144000	8.57251	8.16373	10.4781	6.18184	2.23305e-10	1.69498	significant	1.86154
chrZ_73145000	Z	73145000	6.81017	6.66684	8.60863	4.55392	1.18503e-10	1.89038	significant	1.85892
chrZ_73146000	Z	73146000	5.16148	4.91519	6.0533	4.04265	0.000139025	1.49736	significant	1.84479
chrZ_73147000	Z	73147000	6.17248	5.5852	8.04349	3.82521	4.64795e-08	2.10276	significant	1.85665
chrZ_73148000	Z	73148000	1.62004	1.36231	2.06558	1.06108	0.000837388	1.94667	significant	1.866
chrZ_73149000	Z	73149000	10.7096	9.60167	13.4642	7.25371	2.27865e-09	1.85618	significant	1.88418
chrZ_73150000	Z	73150000	12.196	11.532	15.098	8.55525	3.88511e-09	1.76477	significant	1.87488
chrZ_73151000	Z	73151000	16.2512	15.5823	20.2269	11.2634	7.50166e-10	1.79581	significant	1.86592
chrZ_73152000	Z	73152000	8.13984	7.77149	10.5538	5.11143	9.70886e-09	2.06475	significant	1.86689
chrZ_73153000	Z	73153000	8.95396	8.18261	11.4563	5.81469	2.4588e-09	1.97023	significant	1.87954
chrZ_73154000	Z	73154000	8.61307	8.16061	11.023	5.58974	4.47683e-11	1.972	significant	1.90016
chrZ_73155000	Z	73155000	6.9848	6.6493	8.7314	4.79361	3.55489e-09	1.82147	significant	1.90274
chrZ_73156000	Z	73156000	5.91695	5.86103	7.26425	4.22671	1.02905e-08	1.71865	significant	1.90225
chrZ_73157000	Z	73157000	5.04	4.7234	6.3596	3.3845	1.7715e-09	1.87904	significant	1.90128
chrZ_73158000	Z	73158000	9.18608	8.01903	10.0059	8.15754	0.403835	1.22659	NS	1.87403
chrZ_73159000	Z	73159000	14.9632	13.4844	16.2816	13.3092	0.76412	1.22334	NS	1.84825
chrZ_73160000	Z	73160000	7.95499	7.5434	9.2801	6.29259	7.10784e-05	1.47477	significant	1.8302
chrZ_73161000	Z	73161000	10.6772	9.1248	12.333	8.5998	0.000206252	1.4341	significant	1.80198
chrZ_73162000	Z	73162000	2.99485	2.72156	3.7461	2.05237	3.88172e-07	1.82525	significant	1.80161
chrZ_73163000	Z	73163000	4.78736	4.69187	6.33321	2.84802	1.14289e-11	2.22372	significant	1.80648
chrZ_73164000	Z	73164000	2.85984	2.40575	3.68569	1.82378	3.60498e-05	2.02091	significant	1.79929
chrZ_73165000	Z	73165000	5.00092	4.67452	6.34208	3.31837	9.99808e-09	1.9112	significant	1.78416
chrZ_73166000	Z	73166000	4.28919	3.90738	5.41675	2.8746	1.36807e-06	1.88435	significant	1.77196
chrZ_73167000	Z	73167000	4.09191	3.87384	5.0274	2.91829	3.07634e-07	1.72272	significant	1.76072
chrZ_73168000	Z	73168000	20.1345	17.3665	21.7256	18.1384	0.290436	1.19777	NS	1.73861
chrZ_73169000	Z	73169000	5.88745	5.73799	7.42053	3.96414	6.44701e-10	1.87192	significant	1.73258
chrZ_73170000	Z	73170000	6.34566	6.05712	7.5178	4.87515	5.9894e-07	1.54207	significant	1.72075
chrZ_73171000	Z	73171000	3.73194	3.28942	4.72831	2.48196	2.30556e-07	1.90507	significant	1.73627
chrZ_73172000	Z	73172000	21.5495	17.4003	22.0817	20.8818	1	1.05746	NS	1.7374
chrZ_73173000	Z	73173000	42.2583	33.0804	42.5082	41.9447	1	1.01343	NS	1.71699
chrZ_73174000	Z	73174000	2.17476	1.97484	2.57063	1.67812	0.0196207	1.53185	significant	1.71155
chrZ_73175000	Z	73175000	7.84167	6.86583	9.29709	6.01577	7.82325e-06	1.54545	significant	1.70005
chrZ_73176000	Z	73176000	7.54385	6.79763	8.57742	6.24718	0.0677674	1.37301	NS	1.69591
chrZ_73177000	Z	73177000	4.6342	4.13049	5.73398	3.25447	2.0205e-09	1.76188	significant	1.68455
chrZ_73178000	Z	73178000	4.21944	3.95588	5.36545	2.78171	3.45179e-09	1.92883	significant	1.68395
chrZ_73179000	Z	73179000	3.86175	3.51644	4.7113	2.79593	0.000113849	1.68506	significant	1.67825
chrZ_73180000	Z	73180000	4.41489	3.5476	4.9476	3.74659	0.317486	1.32056	NS	1.66344
chrZ_73181000	Z	73181000	3.45948	2.75858	4.14496	2.59951	0.0114293	1.59452	significant	1.65673
chrZ_73182000	Z	73182000	2.28357	1.61483	2.87559	1.54086	0.00732448	1.86623	significant	1.65011
chrZ_73183000	Z	73183000	2.32811	1.67869	2.98077	1.50932	0.000248143	1.97491	significant	1.65027
chrZ_73184000	Z	73184000	4.51206	3.84454	5.1472	3.71524	0.175268	1.38543	NS	1.63072
chrZ_73185000	Z	73185000	1.93563	1.39271	2.4955	1.23325	0.0137196	2.02352	significant	1.63745
chrZ_73186000	Z	73186000	3.09152	2.48695	3.82415	2.1724	0.00149266	1.76033	significant	1.63884
chrZ_73187000	Z	73187000	6.68775	6.23653	8.33265	4.62414	3.79918e-08	1.80199	significant	1.63627
chrZ_73188000	Z	73188000	5.53427	5.21937	6.66235	4.11904	5.64922e-06	1.61745	significant	1.6493
chrZ_73189000	Z	73189000	5.45855	5.53986	6.64385	3.97152	5.943e-06	1.67287	significant	1.66429
chrZ_73190000	Z	73190000	3.20442	2.54517	3.74516	2.52605	0.0859141	1.48262	NS	1.66455
chrZ_73191000	Z	73191000	6.53375	6.03488	8.08387	4.58905	8.4483e-08	1.76155	significant	1.67546
chrZ_73192000	Z	73192000	7.39613	7.33767	8.79819	5.63718	2.24883e-06	1.56074	significant	1.66665
chrZ_73193000	Z	73193000	3.02984	2.8294	3.67968	2.21459	6.64173e-05	1.66156	significant	1.64791
chrZ_73194000	Z	73194000	4.95312	4.40563	6.14722	3.45507	2.85022e-08	1.77919	significant	1.63985
chrZ_73195000	Z	73195000	14.7195	14.6958	16.2612	12.7855	0.00830607	1.27185	significant	1.61854
chrZ_73196000	Z	73196000	3.53994	3.16464	4.52547	2.30354	2.95113e-07	1.96458	significant	1.62121
chrZ_73197000	Z	73197000	1.89343	1.61957	2.43556	1.2133	3.62473e-05	2.00739	significant	1.6307
chrZ_73198000	Z	73198000	2.63506	2.16914	3.40169	1.67328	4.95329e-07	2.03294	significant	1.65854
chrZ_73199000	Z	73199000	1.26204	0.891484	1.63609	0.792775	0.0075017	2.06375	significant	1.66494
chrZ_73200000	Z	73200000	3.64977	3.56864	4.79925	2.2077	2.44494e-10	2.17387	significant	1.686
chrZ_73201000	Z	73201000	8.82994	8.30215	10.191	7.12238	0.000649501	1.43085	significant	1.67019
chrZ_73202000	Z	73202000	6.11637	5.29491	8.18496	3.52123	4.46329e-13	2.32446	significant	1.71242
chrZ_73203000	Z	73203000	6.623	6.54367	8.68109	4.04103	3.76364e-14	2.14824	significant	1.75025
chrZ_73204000	Z	73204000	10.2107	9.29291	12.6177	7.19092	1.01269e-11	1.75467	significant_MHM	1.75768
chrZ_73205000	Z	73205000	7.31413	6.50809	9.39871	4.69893	1.32982e-09	2.00018	significant	1.77283
chrZ_73206000	Z	73206000	6.13401	5.76164	8.01219	3.77774	9.25039e-12	2.1209	significant	1.79776
chrZ_73207000	Z	73207000	7.62315	7.20494	9.79813	4.89453	7.97655e-13	2.00185	significant	1.80576
chrZ_73208000	Z	73208000	4.18628	3.74574	4.72327	3.51261	0.159636	1.34466	NS	1.78629
chrZ_73209000	Z	73209000	3.73084	3.33361	4.08944	3.28096	0.187195	1.24641	NS	1.77167
chrZ_73210000	Z	73210000	6.792	6.41817	8.91573	4.12767	4.20936e-10	2.15999	significant	1.79965
chrZ_73211000	Z	73211000	0.457839	0.346902	0.649386	0.217535	0.000789325	2.98521	significant	1.84601
chrZ_73212000	Z	73212000	13.0625	10.7181	14.4018	11.3822	0.287015	1.2653	NS	1.82597
chrZ_73213000	Z	73213000	4.78037	4.18338	6.18535	3.01777	1.24995e-11	2.04965	significant	1.82847
chrZ_73214000	Z	73214000	5.892	5.36263	7.63855	3.70088	1.91549e-10	2.06398	significant	1.85108
chrZ_73215000	Z	73215000	7.58083	6.90829	9.9592	4.59707	1.71076e-13	2.16642	significant	1.85585
chrZ_73216000	Z	73216000	4.92141	4.50697	5.79603	3.82416	0.00283791	1.51564	significant	1.84769
chrZ_73217000	Z	73217000	6.75784	6.38773	8.47168	4.60774	1.55338e-10	1.83858	significant	1.84891
chrZ_73218000	Z	73218000	6.59407	6.00237	7.90719	4.94669	5.943e-06	1.59848	significant	1.84828
chrZ_73219000	Z	73219000	9.6022	8.87254	11.7764	6.87459	7.97141e-10	1.71303	significant	1.84962
chrZ_73220000	Z	73220000	5.57633	5.16093	6.61962	4.26748	1.28124e-05	1.55118	significant	1.8519
chrZ_73221000	Z	73221000	2.77737	2.47544	3.41384	1.96409	8.06727e-06	1.73813	significant	1.85112
chrZ_73222000	Z	73222000	1.39205	1.23355	1.71416	0.987952	0.00356505	1.73506	significant	1.85693
chrZ_73223000	Z	73223000	53.8025	45.4157	54.5912	52.8131	1	1.03367	NS	1.836
chrZ_73224000	Z	73224000	8.71463	8.22215	10.6149	6.3306	6.25144e-09	1.67677	significant	1.83259
chrZ_73225000	Z	73225000	6.15618	5.91776	7.94611	3.91063	1.74526e-11	2.03193	significant	1.85792
chrZ_73226000	Z	73226000	7.77741	7.74392	9.75816	5.29246	2.84466e-10	1.84378	significant	1.8539
chrZ_73227000	Z	73227000	14.349	14.0482	18.0434	9.71431	4.78551e-09	1.8574	significant	1.8489
chrZ_73228000	Z	73228000	12.7254	11.1622	16.283	8.26217	1.4203e-10	1.97079	significant_MHM	1.84683
chrZ_73229000	Z	73229000	15.8735	14.54	20.008	10.6865	1.76027e-12	1.87226	significant_MHM	1.84044
chrZ_73230000	Z	73230000	10.3912	9.45576	13.5546	6.42259	1.85262e-11	2.11046	significant_MHM	1.83833
chrZ_73231000	Z	73231000	9.18151	8.93097	11.8342	5.85362	2.22137e-11	2.02169	significant_MHM	1.85803
chrZ_73232000	Z	73232000	5.96743	5.74461	7.50759	4.03522	5.89551e-11	1.86052	significant	1.84256
chrZ_73233000	Z	73233000	5.70229	5.33674	6.95213	4.1343	2.13424e-06	1.68157	significant	1.82701
chrZ_73234000	Z	73234000	3.02644	2.66359	3.8691	1.96928	8.14263e-09	1.96473	significant	1.83401
chrZ_73235000	Z	73235000	7.16159	6.62174	9.40351	4.34899	1.05521e-14	2.16223	significant	1.83941
chrZ_73236000	Z	73236000	7.72018	7.38344	10.1077	4.72493	2.38334e-13	2.13923	significant	1.84002
chrZ_73237000	Z	73237000	7.75611	7.58111	10.1356	4.77095	5.37794e-15	2.12444	significant	1.84411
chrZ_73238000	Z	73238000	13.5936	11.6978	17.6737	8.47502	4.08206e-11	2.08539	significant_MHM	1.8688
chrZ_73239000	Z	73239000	11.855	11.2294	14.9515	7.97039	3.96556e-10	1.87588	significant	1.88978
chrZ_73240000	Z	73240000	18.8784	17.1144	24.1926	12.2114	2.10191e-10	1.98114	significant	1.88382
chrZ_73241000	Z	73241000	6.62567	6.15983	8.72001	3.99822	7.48577e-12	2.18097	significant	1.85701
chrZ_73242000	Z	73242000	13.0755	11.9969	17.0738	8.05942	7.52172e-14	2.1185	significant_MHM	1.88545
chrZ_73243000	Z	73243000	3.57223	3.18111	4.84554	1.9748	1.04319e-11	2.45369	significant	1.89892
chrZ_73244000	Z	73244000	3.47607	3.2654	4.42336	2.28764	3.69115e-08	1.93359	significant	1.89457
chrZ_73245000	Z	73245000	1.56731	1.26749	2.08658	0.915849	4.7422e-06	2.27831	significant	1.8983
chrZ_73246000	Z	73246000	48.5456	44.1291	46.5548	51.0432	1	0.912068	NS	1.87818
chrZ_73247000	Z	73247000	8.16469	6.43398	8.62327	7.58937	1	1.13623	NS	1.85477
chrZ_73248000	Z	73248000	4.11343	3.91515	5.35002	2.56208	2.41952e-09	2.08816	significant	1.87109
chrZ_73249000	Z	73249000	4.26915	4.02721	5.46036	2.77472	3.79918e-08	1.9679	significant	1.87959
chrZ_73250000	Z	73250000	2.15618	1.86741	2.65625	1.5288	0.00106115	1.73747	significant	1.8858
chrZ_73251000	Z	73251000	0.75057	0.520698	0.952029	0.497831	0.0369732	1.91236	significant	1.89161
chrZ_73252000	Z	73252000	2.06266	1.82154	2.74429	1.20753	5.65196e-07	2.27265	significant	1.90952
chrZ_73253000	Z	73253000	10.0102	9.61225	12.5912	6.77217	1.75961e-13	1.85926	significant_MHM	1.93704
chrZ_73254000	Z	73254000	13.9602	13.2327	17.1271	9.98715	8.70642e-12	1.71491	significant_MHM	1.93832
chrZ_73255000	Z	73255000	4.11374	3.69939	5.30048	2.62492	7.42439e-07	2.01929	significant	1.93789
chrZ_73256000	Z	73256000	3.90959	3.58396	4.89078	2.67865	7.0806e-06	1.82584	significant	1.9373
chrZ_73257000	Z	73257000	5.0579	4.52987	6.17285	3.65913	1.71181e-05	1.68697	significant	1.93162
chrZ_73258000	Z	73258000	4.31266	3.60913	5.40865	2.9377	1.25046e-05	1.84112	significant	1.92729
chrZ_73259000	Z	73259000	2.14081	1.92111	2.57342	1.59809	0.00189037	1.61031	significant	1.91856
chrZ_73260000	Z	73260000	7.22165	6.69983	9.38582	4.50659	1.17705e-11	2.08269	significant	1.91764
chrZ_73261000	Z	73261000	4.45645	4.09847	5.97206	2.55505	1.4203e-10	2.33736	significant	1.92816
chrZ_73262000	Z	73262000	5.13006	4.66617	6.86798	2.94975	1.76027e-12	2.32832	significant	1.94375
chrZ_73263000	Z	73263000	3.60324	3.07506	4.66265	2.27416	1.05272e-05	2.05027	significant	1.95604
chrZ_73264000	Z	73264000	2.60366	2.2066	3.21139	1.84125	0.00020416	1.74414	significant	1.94869
chrZ_73265000	Z	73265000	7.22635	6.9718	8.31666	5.85851	0.00119832	1.41959	significant	1.92393
chrZ_73266000	Z	73266000	5.03039	4.77907	6.59125	3.07222	8.60627e-14	2.14543	significant	1.92414
chrZ_73267000	Z	73267000	3.30059	2.70845	4.26792	2.08704	1.73224e-06	2.04496	significant	1.92149
chrZ_73268000	Z	73268000	2.32585	1.73297	2.78496	1.74987	0.132801	1.59152	NS	1.90503
chrZ_73269000	Z	73269000	2.47838	2.26764	3.28791	1.4628	4.51178e-08	2.24768	significant	1.91742
chrZ_73270000	Z	73270000	4.34341	3.84704	5.56963	2.80506	1.5058e-08	1.98556	significant	1.91757
chrZ_73271000	Z	73271000	11.1976	10.1235	12.1198	10.0408	1	1.20705	NS	1.88511
chrZ_73272000	Z	73272000	5.01973	4.41932	6.37962	3.31369	8.38962e-09	1.92523	significant	1.87866
chrZ_73273000	Z	73273000	4.12667	3.86619	5.24659	2.72167	9.01547e-11	1.92771	significant	1.86113
chrZ_73274000	Z	73274000	5.67119	4.9837	7.41123	3.48824	1.79737e-11	2.12463	significant	1.8675
chrZ_73275000	Z	73275000	2.82195	2.31701	3.55182	1.90629	5.92374e-05	1.86321	significant	1.85366
chrZ_73276000	Z	73276000	8.70233	7.53439	10.1598	6.87391	0.00146345	1.47802	significant	1.87253
chrZ_73277000	Z	73277000	6.71575	5.96929	8.48025	4.5021	6.25127e-10	1.88362	significant	1.89744
chrZ_73278000	Z	73278000	4.31718	4.02798	5.55394	2.76561	5.83568e-08	2.00822	significant	1.89478
chrZ_73279000	Z	73279000	2.38947	2.1389	3.24186	1.32011	1.9007e-09	2.45576	significant	1.91104
chrZ_73280000	Z	73280000	5.75465	5.18494	7.50206	3.56244	1.69333e-11	2.10587	significant	1.92332
chrZ_73281000	Z	73281000	5.38717	5.13545	5.91986	4.71889	0.130042	1.2545	NS	1.90139
chrZ_73282000	Z	73282000	5.24033	4.2611	6.7526	3.34312	5.35784e-08	2.01985	significant	1.89296
chrZ_73283000	Z	73283000	3.45162	3.06452	4.40804	2.25174	5.43582e-06	1.95762	significant	1.89624
chrZ_73284000	Z	73284000	3.4246	2.97113	4.05384	2.6352	0.00446435	1.53834	significant	1.89036
chrZ_73285000	Z	73285000	5.68666	4.97962	6.53786	4.61879	0.069827	1.41549	NS	1.87023
chrZ_73286000	Z	73286000	4.45481	4.07457	5.70351	2.88825	6.25127e-10	1.97473	significant	1.87519
chrZ_73287000	Z	73287000	7.69211	7.5466	9.69141	5.1839	1.9116e-11	1.86952	significant	1.88128
chrZ_73288000	Z	73288000	10.8433	10.9013	13.8865	7.02551	1.04781e-12	1.97658	significant_MHM	1.88579
chrZ_73289000	Z	73289000	2.77937	2.41717	3.46932	1.9138	0.00191884	1.81279	significant	1.89254
chrZ_73290000	Z	73290000	7.33632	6.75247	9.40727	4.73821	1.3785e-10	1.9854	significant	1.8893
chrZ_73291000	Z	73291000	11.5295	10.3359	14.8609	7.35008	3.9405e-12	2.02187	significant_MHM	1.87878
chrZ_73292000	Z	73292000	5.34153	4.98597	6.86434	3.43109	6.17884e-08	2.00063	significant	1.86786
chrZ_73293000	Z	73293000	8.19128	8.02457	10.5858	5.18719	4.21264e-11	2.04077	significant	1.86754
chrZ_73294000	Z	73294000	9.33614	9.19502	11.6155	6.47663	1.33969e-08	1.79344	significant	1.86919
chrZ_73295000	Z	73295000	4.85852	4.18344	6.2483	3.11497	6.83294e-08	2.0059	significant	1.88873
chrZ_73296000	Z	73296000	7.43052	6.75283	9.62098	4.68249	4.12198e-09	2.05467	significant	1.88571
chrZ_73297000	Z	73297000	7.77209	7.75428	9.74882	5.2922	2.83486e-12	1.84211	significant	1.87894
chrZ_73298000	Z	73298000	7.83363	6.97608	10.2843	4.75911	2.74828e-12	2.16098	significant	1.89793
chrZ_73299000	Z	73299000	10.1903	9.38973	13.1162	6.51949	2.66759e-12	2.01185	significant_MHM	1.89006
chrZ_73300000	Z	73300000	6.16053	5.41744	8.069	3.76626	1.66732e-09	2.14244	significant	1.89529
chrZ_73301000	Z	73301000	3.20967	2.89165	4.33612	1.79649	8.54274e-09	2.41366	significant	1.93551
chrZ_73302000	Z	73302000	6.75442	6.35772	9.11346	3.79489	6.24291e-15	2.40151	significant	1.95139
chrZ_73303000	Z	73303000	5.74772	4.81985	7.61787	3.40152	1.10942e-09	2.23955	significant	1.96178
chrZ_73304000	Z	73304000	4.52717	4.20363	5.45899	3.35816	0.000285291	1.62559	significant	1.94515
chrZ_73305000	Z	73305000	10.2418	9.28544	11.6519	8.47271	0.00974914	1.37523	significant	1.92888
chrZ_73306000	Z	73306000	1.66063	1.48054	2.23793	0.936388	6.36589e-09	2.38996	significant	1.95928
chrZ_73307000	Z	73307000	6.69473	5.61204	9.19067	3.56346	2.45782e-13	2.57914	significant	1.98247
chrZ_73308000	Z	73308000	4.12899	4.09747	5.63841	2.23535	6.42145e-13	2.52239	significant	1.99961
chrZ_73309000	Z	73309000	3.66717	3.29237	4.88254	2.14243	5.54812e-09	2.27897	significant	1.99371
chrZ_73310000	Z	73310000	6.8576	6.41754	9.18533	3.93735	1.10669e-13	2.33287	significant	2.00128
chrZ_73311000	Z	73311000	8.45853	8.27441	10.8624	5.44281	2.37418e-10	1.99573	significant	2.02599
chrZ_73312000	Z	73312000	14.2467	13.2845	16.5656	11.3375	1.31278e-05	1.46113	significant	2.00736
chrZ_73313000	Z	73313000	6.73574	6.10179	8.78475	4.16517	9.29379e-11	2.1091	significant	2.01241
chrZ_73314000	Z	73314000	7.0209	6.35315	8.91958	4.63892	8.03457e-09	1.92277	significant	2.02523
chrZ_73315000	Z	73315000	7.09568	6.96462	8.70378	5.07825	1.32417e-07	1.71393	significant	2.03517
chrZ_73316000	Z	73316000	3.57399	3.24601	4.02087	3.01336	0.0667522	1.33435	NS	2.01383
chrZ_73317000	Z	73317000	12.1099	9.99207	13.8137	9.9725	0.0219091	1.38518	significant	1.99768
chrZ_73318000	Z	73318000	9.42335	8.38957	11.9538	6.24874	5.35784e-08	1.913	significant	1.99556
chrZ_73319000	Z	73319000	7.32196	6.8216	9.27903	4.86673	2.58999e-11	1.90663	significant	1.99869
chrZ_73320000	Z	73320000	5.92209	5.18997	7.39885	4.06943	4.82592e-07	1.81816	significant	1.99312
chrZ_73321000	Z	73321000	5.24866	4.62914	6.50139	3.67705	5.20782e-08	1.7681	significant	1.98466
chrZ_73322000	Z	73322000	5.92597	5.58527	7.18358	4.34823	2.64511e-07	1.65207	significant	1.97304
chrZ_73323000	Z	73323000	4.79873	4.19445	5.71137	3.65378	0.000485018	1.56314	significant	1.95712
chrZ_73324000	Z	73324000	6.23201	5.53132	7.25252	4.95173	0.00669189	1.46465	significant	1.94616
chrZ_73325000	Z	73325000	3.04294	2.59585	3.89547	1.9734	5.10508e-06	1.97399	significant	1.94509
chrZ_73326000	Z	73326000	12.2193	11.1593	14.0124	9.96971	0.0032414	1.4055	significant	1.92346
chrZ_73327000	Z	73327000	6.36392	5.96158	7.89375	4.44468	6.17884e-08	1.776	significant	1.92125
chrZ_73328000	Z	73328000	7.21802	6.96653	8.43014	5.69736	1.73224e-06	1.47966	significant	1.89854
chrZ_73329000	Z	73329000	5.21362	4.47089	6.24926	3.91437	0.000245384	1.59649	significant	1.8847
chrZ_73330000	Z	73330000	42.9952	35.0949	44.4028	41.2294	1	1.07697	NS	1.84918
chrZ_73331000	Z	73331000	2.85544	2.38667	3.57562	1.95195	5.65772e-05	1.83182	significant	1.82979
chrZ_73332000	Z	73332000	3.15852	2.87651	4.10223	1.9746	4.64795e-08	2.0775	significant	1.81899
chrZ_73333000	Z	73333000	5.86705	5.34511	7.5163	3.79799	1.80447e-10	1.97902	significant	1.8103
chrZ_73334000	Z	73334000	8.49011	7.97021	10.955	5.39785	3.62225e-10	2.0295	significant	1.82376
chrZ_73335000	Z	73335000	2.64942	1.97392	3.44306	1.65377	6.83419e-07	2.08194	significant	1.84732
chrZ_73336000	Z	73336000	4.23061	4.00376	5.61382	2.49532	9.89578e-11	2.24974	significant	1.84265
chrZ_73337000	Z	73337000	8.31663	7.68073	10.2035	5.94948	2.56803e-09	1.71502	significant	1.81384
chrZ_73338000	Z	73338000	1.39918	1.24149	1.82057	0.870521	7.04516e-05	2.09136	significant	1.79948
chrZ_73339000	Z	73339000	44.0765	34.4967	44.7231	43.2653	1	1.03369	NS	1.75797
chrZ_73340000	Z	73340000	4.44773	4.25598	5.66495	2.92067	7.27986e-10	1.93961	significant	1.74486
chrZ_73341000	Z	73341000	5.8886	5.33696	7.59961	3.74206	1.24995e-11	2.03086	significant	1.74603
chrZ_73342000	Z	73342000	4.41986	3.78922	5.70034	2.81345	1.64394e-08	2.02611	significant	1.76486
chrZ_73343000	Z	73343000	2.31518	2.03613	2.56892	1.99685	0.473061	1.28648	NS	1.73744
chrZ_73344000	Z	73344000	5.59306	4.88913	6.29424	4.7134	0.0413245	1.33539	significant	1.71786
chrZ_73345000	Z	73345000	6.56476	6.40749	7.86623	4.932	9.95825e-07	1.59494	significant	1.7139
chrZ_73346000	Z	73346000	4.64862	4.52285	5.58274	3.47672	5.40403e-05	1.60575	significant	1.72294
chrZ_73347000	Z	73347000	7.39942	6.96104	9.09683	5.26994	2.50876e-08	1.72617	significant	1.73431
chrZ_73348000	Z	73348000	3.60659	3.18575	4.40509	2.60484	1.65219e-05	1.69112	significant	1.72691
chrZ_73349000	Z	73349000	0.159072	0	0.150135	0.170284	1	0.881671	NS	1.69275
chrZ_73350000	Z	73350000	3.51406	3.38323	3.686	3.29836	1	1.11752	NS	1.66939
chrZ_73351000	Z	73351000	7.20885	7.4413	7.41511	6.95009	1	1.06691	NS	1.64602
chrZ_73352000	Z	73352000	1.08033	0.841646	1.3382	0.756823	0.00164291	1.76818	significant	1.64989
chrZ_73353000	Z	73353000	36.1664	27.8966	35.9946	36.3819	1	0.989353	NS	1.63076
chrZ_73354000	Z	73354000	1.80231	1.37229	2.27977	1.20332	0.00167944	1.89456	significant	1.64509
chrZ_73355000	Z	73355000	2.89655	2.35738	3.41276	2.24894	0.00773303	1.5175	significant	1.62988
chrZ_73356000	Z	73356000	2.46385	2.03102	3.05788	1.71861	0.000750695	1.77928	significant	1.64234
chrZ_73357000	Z	73357000	6.51827	5.59981	7.10656	5.78022	0.430899	1.22946	NS	1.62412
chrZ_73358000	Z	73358000	9.13216	8.83481	8.06173	10.4751	0.0156154	0.769611	significant	1.60045
chrZ_73359000	Z	73359000	12.8865	12.7713	11.1828	15.0237	0.00200461	0.744343	significant	1.57205
chrZ_73360000	Z	73360000	3.96331	3.75659	4.0508	3.85356	1	1.05118	NS	1.57119
chrZ_73361000	Z	73361000	9.24708	8.73653	9.88588	8.44567	0.293943	1.17053	NS	1.54914
chrZ_73362000	Z	73362000	45.7341	39.0321	46.8749	44.303	1	1.05805	NS	1.51516
chrZ_73363000	Z	73363000	13.1975	10.7496	13.2683	13.1087	1	1.01217	NS	1.48293
chrZ_73364000	Z	73364000	6.15342	5.11	6.45559	5.77434	1	1.11798	NS	1.45255
chrZ_73365000	Z	73365000	1.84084	1.62656	2.14075	1.4646	0.0595608	1.46166	NS	1.43187
chrZ_73366000	Z	73366000	9.34702	8.4674	12.1257	5.861	2.37628e-14	2.06888	significant	1.42585
chrZ_73367000	Z	73367000	11.8689	7.10387	18.8989	3.04947	7.86674e-16	6.19743	significant	1.57526
chrZ_73368000	Z	73368000	18.3504	9.89261	29.5691	4.276	7.52172e-14	6.91513	significant_MHM	1.73605
chrZ_73369000	Z	73369000	10.3478	6.08645	16.3748	2.78669	8.36229e-14	5.87607	significant	1.89746
chrZ_73370000	Z	73370000	14.0506	6.76955	22.8854	2.96695	6.22907e-15	7.71345	significant	2.08993
chrZ_73371000	Z	73371000	14.5081	7.40883	23.4618	3.27524	2.37628e-14	7.16336	significant	2.26101
chrZ_73372000	Z	73372000	15.1259	12.2669	23.402	4.74332	8.49271e-17	4.93366	significant_MHM	2.35793
chrZ_73373000	Z	73373000	11.7637	8.10124	18.6611	3.1106	1.22462e-16	5.99919	significant	2.51502
chrZ_73374000	Z	73374000	15.9262	8.06044	25.89	3.4261	1.25303e-14	7.55669	significant	2.72239
chrZ_73375000	Z	73375000	13.7922	8.2469	22.0483	3.43457	8.50045e-16	6.41952	significant	2.88321
chrZ_73376000	Z	73376000	16.2434	8.82257	26.4157	3.48182	1.13335e-14	7.58675	significant_MHM	3.08258
chrZ_73377000	Z	73377000	8.63801	7.33656	13.2116	2.9002	2.92466e-17	4.55542	significant	3.17689
chrZ_73378000	Z	73378000	3.95113	3.37992	4.76708	2.92748	6.64173e-05	1.62839	significant	3.1748
chrZ_73379000	Z	73379000	75.3613	68.1094	68.2163	84.3251	0.349808	0.808967	NS	3.17237
chrZ_73380000	Z	73380000	98.8447	88.4063	86.112	114.818	0.00200461	0.749984	significant	3.16012
chrZ_73381000	Z	73381000	88.342	80.7533	77.6992	101.694	0.012469	0.764051	significant	3.15003
chrZ_73382000	Z	73382000	69.2454	60.9497	57.4573	84.0341	0.000124474	0.683739	significant	3.11388
chrZ_73383000	Z	73383000	84.5781	78.2296	73.1874	98.8683	0.000636192	0.740251	significant	3.10558
chrZ_73384000	Z	73384000	61.6836	57.0084	55.2896	69.7051	0.153349	0.793193	NS	3.06886
chrZ_73385000	Z	73385000	11.7818	10.3045	11.1376	12.5901	1	0.884629	NS	3.04777
chrZ_73386000	Z	73386000	1.21826	0.972723	1.51596	0.844766	0.00409664	1.79454	significant	3.04828
chrZ_73387000	Z	73387000	3.7351	3.42541	4.08032	3.302	0.729797	1.23571	NS	3.04848
chrZ_73388000	Z	73388000	2.67857	2.39007	2.98696	2.29167	1	1.3034	NS	3.06628
chrZ_73389000	Z	73389000	3.19176	3.14267	3.89388	2.31092	6.90601e-06	1.68499	significant	3.09763
chrZ_73390000	Z	73390000	3.67252	3.44189	4.42738	2.72552	0.00019127	1.62442	significant	3.11674
chrZ_73391000	Z	73391000	4.34799	3.96095	5.37309	3.06196	1.8733e-06	1.75479	significant	3.13622
chrZ_73392000	Z	73392000	0.783809	0.480781	0.953815	0.57053	0.0457457	1.6718	significant	3.15667
chrZ_73393000	Z	73393000	2.73433	2.22183	3.23438	2.107	0.0703546	1.53506	NS	3.1741
chrZ_73394000	Z	73394000	4.87981	4.32524	5.97354	3.50768	0.000155254	1.70299	significant	3.1936
chrZ_73395000	Z	73395000	3.01536	2.63915	3.54797	2.34718	0.00297665	1.51159	significant	3.19527
chrZ_73396000	Z	73396000	52.7676	48.047	52.6905	52.8643	1	0.996713	NS	3.15953
chrZ_73397000	Z	73397000	31.8911	27.7918	31.7584	32.0576	1	0.990667	NS	2.98597
chrZ_73398000	Z	73398000	47.4333	37.5554	47.5715	47.2599	1	1.00659	NS	2.78902
chrZ_73399000	Z	73399000	35.09	26.0894	34.4363	35.91	1	0.958963	NS	2.62512
chrZ_73400000	Z	73400000	25.8449	21.7444	25.3165	26.5078	1	0.955062	NS	2.39984
chrZ_73401000	Z	73401000	13.428	12.5747	13.8056	12.9544	1	1.06571	NS	2.19658
chrZ_73402000	Z	73402000	9.44142	9.11023	9.56729	9.28352	1	1.03057	NS	2.06648
chrZ_73403000	Z	73403000	3.12151	2.63944	3.80609	2.26267	9.31272e-05	1.68212	significant	1.92258
chrZ_73404000	Z	73404000	6.63857	5.94938	7.72442	5.27633	0.00135128	1.46398	significant	1.71948
chrZ_73405000	Z	73405000	2.59569	1.95703	3.02584	2.05605	1	1.47168	NS	1.55456
chrZ_73406000	Z	73406000	2.22949	1.76789	2.75536	1.56977	0.0131329	1.75526	significant	1.36017
chrZ_73407000	Z	73407000	2.1045	1.76074	2.40758	1.72428	0.741061	1.39628	NS	1.25487
chrZ_73408000	Z	73408000	3.93387	3.74528	4.56917	3.13685	0.00446435	1.45661	significant	1.24914
chrZ_73409000	Z	73409000	1.16904	0.818324	1.45733	0.807358	0.0213574	1.80506	significant	1.28235
chrZ_73410000	Z	73410000	10.8056	9.71677	12.9871	8.10852	4.18769e-05	1.60166	significant	1.31074
chrZ_73411000	Z	73411000	7.91754	7.45165	9.4335	6.04327	4.09022e-05	1.56099	significant	1.3373
chrZ_73412000	Z	73412000	4.10451	3.8105	4.82286	3.20329	0.00262894	1.50559	significant	1.3647
chrZ_73413000	Z	73413000	4.498	4.10796	5.59925	3.11643	1.02219e-06	1.79669	significant	1.39991
chrZ_73414000	Z	73414000	2.30671	1.74749	2.99446	1.44389	8.67265e-05	2.07388	significant	1.4426
chrZ_73415000	Z	73415000	3.92443	3.62912	4.90245	2.69746	1.47997e-07	1.81744	significant	1.47369
chrZ_73416000	Z	73416000	9.08914	8.24768	11.0594	6.61736	3.39587e-06	1.67127	significant	1.46958
chrZ_73417000	Z	73417000	3.33327	2.9403	4.123	2.34252	0.000418714	1.76007	significant	1.48706
chrZ_73418000	Z	73418000	2.2156	1.93594	2.66362	1.65354	0.0145769	1.61085	significant	1.49731
chrZ_73419000	Z	73419000	6.65494	5.87568	7.43898	5.67133	0.205046	1.31168	NS	1.48487
chrZ_73420000	Z	73420000	2.05254	1.4595	2.7517	1.17542	0.000314582	2.34104	significant	1.50876
chrZ_73421000	Z	73421000	3.03321	2.79273	3.4106	2.55974	0.684493	1.3324	NS	1.49468
chrZ_73422000	Z	73422000	4.11251	3.72928	4.25525	3.93342	1	1.08182	NS	1.47501
chrZ_73423000	Z	73423000	2.06721	1.72671	2.7102	1.26054	4.34388e-05	2.15003	significant	1.49551
chrZ_73424000	Z	73424000	2.5917	2.17893	3.29033	1.71524	2.95534e-05	1.91829	significant	1.50269
chrZ_73425000	Z	73425000	2.21413	1.66935	2.71395	1.58708	0.000713357	1.71003	significant	1.5093
chrZ_73426000	Z	73426000	5.38319	4.97373	6.50995	3.96962	1.19103e-05	1.63994	significant	1.53074
chrZ_73427000	Z	73427000	0.902599	0.543715	1.17789	0.557232	0.0145294	2.11382	significant	1.56818
chrZ_73428000	Z	73428000	4.41167	4.17738	5.50541	3.03953	2.76929e-08	1.81127	significant	1.595
chrZ_73429000	Z	73429000	6.67979	6.56948	8.25879	4.69887	1.26404e-08	1.75761	significant	1.62162
chrZ_73430000	Z	73430000	2.73247	2.24073	3.34714	1.96134	0.0012445	1.70656	significant	1.64667
chrZ_73431000	Z	73431000	4.13152	3.6588	5.09439	2.92356	0.00112839	1.74253	significant	1.66923
chrZ_73432000	Z	73432000	5.45953	4.88172	7.11286	3.38536	2.21081e-09	2.10106	significant	1.70492
chrZ_73433000	Z	73433000	3.85059	3.11297	4.5819	2.93313	0.00434257	1.56212	significant	1.70092
chrZ_73434000	Z	73434000	6.2037	6.02548	7.35998	4.77411	1.99968e-06	1.54165	significant	1.70351
chrZ_73435000	Z	73435000	6.14583	5.89811	7.66281	4.2427	2.64398e-09	1.80612	significant	1.71466
chrZ_73436000	Z	73436000	3.93546	3.4609	4.88127	2.74891	7.26077e-06	1.77571	significant	1.71534
chrZ_73437000	Z	73437000	16.5921	13.4412	16.8366	16.2853	1	1.03385	NS	1.70326
chrZ_73438000	Z	73438000	76.6275	60.5302	76.5264	76.7543	1	0.99703	NS	1.68794
chrZ_73439000	Z	73439000	6.03984	5.25123	6.35214	5.64805	1	1.12466	NS	1.66526
chrZ_73440000	Z	73440000	10.2934	8.96953	10.7722	9.69271	1	1.11137	NS	1.64891
chrZ_73441000	Z	73441000	3.45226	3.00378	3.90467	2.8847	0.482677	1.35358	NS	1.642
chrZ_73442000	Z	73442000	4.83967	4.15884	5.58749	3.90151	0.06284	1.43214	NS	1.63955
chrZ_73443000	Z	73443000	5.71674	4.88867	6.52529	4.70239	0.0834154	1.38765	NS	1.62592
chrZ_73444000	Z	73444000	2.96192	2.94474	3.61359	2.14438	0.000766233	1.68515	significant	1.61296
chrZ_73445000	Z	73445000	2.98409	2.3182	3.80156	1.95853	0.00149158	1.94103	significant	1.61708
chrZ_73446000	Z	73446000	2.28966	2.07696	2.73002	1.7372	0.012469	1.57151	significant	1.61375
chrZ_73447000	Z	73447000	4.36067	3.72344	4.77347	3.84278	1	1.24219	NS	1.59649
chrZ_73448000	Z	73448000	5.16498	4.56358	5.64199	4.56655	1	1.23551	NS	1.58398
chrZ_73449000	Z	73449000	5.64069	5.43509	7.32161	3.5319	9.01547e-11	2.073	significant	1.60936
chrZ_73450000	Z	73450000	7.90142	7.88651	9.61852	5.74724	1.64839e-10	1.67359	significant	1.58711
chrZ_73451000	Z	73451000	5.89184	5.69561	7.18502	4.26948	5.51375e-08	1.68288	significant	1.59879
chrZ_73452000	Z	73452000	6.29124	5.55159	8.13003	3.9844	1.80447e-10	2.04047	significant	1.63075
chrZ_73453000	Z	73453000	7.91719	7.39282	9.9831	5.3254	4.92726e-09	1.87462	significant	1.62156
chrZ_73454000	Z	73454000	3.67805	3.27985	4.62934	2.48462	7.82325e-06	1.8632	significant	1.61973
chrZ_73455000	Z	73455000	5.77894	5.30128	6.8272	4.46385	3.17274e-05	1.52944	significant	1.61371
chrZ_73456000	Z	73456000	7.31412	7.159	9.33892	4.7739	6.66334e-11	1.95624	significant	1.62425
chrZ_73457000	Z	73457000	2.26406	1.74938	2.87824	1.49355	4.13744e-05	1.92711	significant	1.61803
chrZ_73458000	Z	73458000	5.25803	4.89933	6.59143	3.58522	5.37655e-07	1.8385	significant	1.61894
chrZ_73459000	Z	73459000	7.0745	7.06016	8.95381	4.71682	1.81401e-12	1.89827	significant	1.62362
chrZ_73460000	Z	73460000	3.97934	3.62774	5.14099	2.52199	2.08176e-09	2.03847	significant	1.63469
chrZ_73461000	Z	73461000	9.07602	8.14807	11.7391	5.73504	7.4529e-09	2.04691	significant	1.64483
chrZ_73462000	Z	73462000	6.23358	5.64809	7.80159	4.26644	3.15318e-08	1.8286	significant	1.63575
chrZ_73463000	Z	73463000	11.657	10.5537	14.4945	8.09718	2.09249e-11	1.79006	significant_MHM	1.64335
chrZ_73464000	Z	73464000	4.99436	4.9179	6.33836	3.30825	1.69913e-10	1.91592	significant	1.65583
chrZ_73465000	Z	73465000	3.52526	2.8879	4.44403	2.37261	0.000304441	1.87306	significant	1.65806
chrZ_73466000	Z	73466000	4.99073	4.37958	5.49843	4.3538	0.444854	1.2629	NS	1.64096
chrZ_73467000	Z	73467000	2.75098	2.37011	3.35023	1.99919	0.000436765	1.6758	significant	1.66236
chrZ_73468000	Z	73468000	1.15138	0.794521	1.42393	0.809458	0.0765617	1.75912	NS	1.68776
chrZ_73469000	Z	73469000	2.6801	2.13486	3.10884	2.14222	0.106748	1.45122	NS	1.69865
chrZ_73470000	Z	73470000	5.83226	4.23778	6.26953	5.28369	1	1.18658	NS	1.70116
chrZ_73471000	Z	73471000	5.24384	4.13109	5.85799	4.47335	0.213026	1.30953	NS	1.69969
chrZ_73472000	Z	73472000	4.92864	4.38683	6.21587	3.31374	8.63592e-09	1.87579	significant	1.71448
chrZ_73473000	Z	73473000	8.12655	7.49135	9.91599	5.88162	4.09965e-07	1.68593	significant	1.72442
chrZ_73474000	Z	73474000	4.78297	4.62843	5.84219	3.45414	2.30847e-06	1.69136	significant	1.72463
chrZ_73475000	Z	73475000	6.33094	5.82417	8.02328	4.20783	8.89401e-09	1.90675	significant	1.72348
chrZ_73476000	Z	73476000	10.9002	10.6967	13.3499	7.82693	7.48954e-13	1.70564	significant_MHM	1.72796
chrZ_73477000	Z	73477000	7.83722	7.53015	9.94712	5.19027	5.85196e-12	1.91649	significant	1.75043
chrZ_73478000	Z	73478000	7.561	7.33425	9.69239	4.88707	3.84083e-11	1.98327	significant	1.77536
chrZ_73479000	Z	73479000	7.68093	7.08351	9.8185	4.99925	1.10942e-09	1.96399	significant	1.77172
chrZ_73480000	Z	73480000	10.4033	9.8827	12.765	7.44041	4.92726e-09	1.71564	significant	1.77313
chrZ_73481000	Z	73481000	4.37723	3.56845	5.43485	3.05039	0.000960009	1.78169	significant	1.77642
chrZ_73482000	Z	73482000	2.89993	2.48695	3.85634	1.70006	3.96544e-08	2.26835	significant	1.78402
chrZ_73483000	Z	73483000	3.58161	3.1195	4.46495	2.47342	1.75324e-05	1.80518	significant	1.7817
chrZ_73484000	Z	73484000	3.70694	3.22409	4.32568	2.93072	0.0483728	1.47598	significant	1.76879
chrZ_73485000	Z	73485000	7.55821	6.92662	9.2418	5.44606	1.32417e-07	1.69697	significant	1.77438
chrZ_73486000	Z	73486000	3.20906	2.87691	3.9637	2.26233	8.02161e-06	1.75204	significant	1.76757
chrZ_73487000	Z	73487000	6.06164	5.42398	6.75511	5.19165	0.612681	1.30115	NS	1.74671
chrZ_73488000	Z	73488000	2.75253	2.21748	3.15267	2.25053	0.461372	1.40086	NS	1.73212
chrZ_73489000	Z	73489000	5.09957	4.55066	6.74468	3.03571	1.65678e-13	2.22178	significant	1.7429
chrZ_73490000	Z	73490000	3.60932	2.91582	4.60293	2.36279	2.98799e-06	1.94809	significant	1.73989
chrZ_73491000	Z	73491000	6.12673	5.93381	7.95138	3.83763	7.96614e-12	2.07195	significant	1.74072
chrZ_73492000	Z	73492000	5.77746	5.44117	7.35596	3.79717	1.3785e-10	1.93722	significant	1.74434
chrZ_73493000	Z	73493000	10.9577	10.6459	14.0283	7.10558	6.81813e-13	1.97426	significant_MHM	1.75048
chrZ_73494000	Z	73494000	6.22513	5.84447	7.75003	4.31207	2.97562e-09	1.79729	significant	1.74653
chrZ_73495000	Z	73495000	5.7736	5.55159	7.26187	3.9065	1.02801e-07	1.85892	significant	1.74606
chrZ_73496000	Z	73496000	7.7873	7.28687	9.74757	5.32805	1.80447e-10	1.82948	significant	1.76494
chrZ_73497000	Z	73497000	8.99569	8.30999	11.6818	5.62588	1.76027e-12	2.07643	significant	1.7783
chrZ_73498000	Z	73498000	8.46401	8.16744	10.7079	5.64901	5.07557e-09	1.89553	significant	1.78285
chrZ_73499000	Z	73499000	4.79554	4.35594	6.13682	3.11284	4.06367e-06	1.97145	significant	1.80019
chrZ_73500000	Z	73500000	6.47554	5.53316	8.23396	4.26951	6.17884e-08	1.92855	significant	1.82492
chrZ_73501000	Z	73501000	5.5147	4.86059	6.9528	3.71053	7.03545e-07	1.8738	significant	1.84373
chrZ_73502000	Z	73502000	4.35962	4.21154	5.43079	3.01578	1.28124e-05	1.80079	significant	1.84123
chrZ_73503000	Z	73503000	12.7252	11.6529	16.0065	8.60876	6.66334e-11	1.85932	significant_MHM	1.84701
chrZ_73504000	Z	73504000	13.362	12.221	16.7748	9.08054	2.83565e-11	1.84734	significant_MHM	1.85221
chrZ_73505000	Z	73505000	6.5553	5.73447	8.15002	4.55466	1.6015e-06	1.78938	significant	1.8483
chrZ_73506000	Z	73506000	7.49842	6.75747	9.73459	4.69304	1.37027e-09	2.07426	significant	1.86058
chrZ_73507000	Z	73507000	9.82358	9.39942	12.6488	6.27921	7.75402e-11	2.01439	significant_MHM	1.86385
chrZ_73508000	Z	73508000	8.95182	8.29019	11.2866	6.02273	4.34371e-11	1.874	significant	1.8602
chrZ_73509000	Z	73509000	4.38326	3.91286	5.55463	2.91371	4.02711e-08	1.90638	significant	1.85828
chrZ_73510000	Z	73510000	6.7826	6.25406	8.10623	5.12206	5.943e-06	1.58261	significant	1.85385
chrZ_73511000	Z	73511000	8.7629	8.17301	10.4207	6.6831	7.82325e-06	1.55926	significant	1.84643
chrZ_73512000	Z	73512000	11.5086	10.8548	14.2518	8.06714	3.06661e-09	1.76665	significant	1.82971
chrZ_73513000	Z	73513000	6.88323	6.84587	9.08433	4.12185	2.591e-12	2.20395	significant	1.843
chrZ_73514000	Z	73514000	8.52769	7.92193	11.1346	5.25721	3.61809e-11	2.11797	significant	1.8644
chrZ_73515000	Z	73515000	10.1992	10.0749	12.9299	6.77357	4.19688e-12	1.90887	significant_MHM	1.87147
chrZ_73516000	Z	73516000	7.72925	7.62868	9.8261	5.09866	9.53286e-10	1.92719	significant	1.8773
chrZ_73517000	Z	73517000	6.12	5.81823	8.01118	3.74741	3.21044e-10	2.13779	significant	1.90519
chrZ_73518000	Z	73518000	7.0215	6.66986	9.13707	4.36743	8.74489e-11	2.09209	significant	1.92823
chrZ_73519000	Z	73519000	5.02183	4.84488	6.39641	3.29735	6.03781e-12	1.93987	significant	1.91884
chrZ_73520000	Z	73520000	3.07729	2.48176	3.97916	1.94585	1.25046e-05	2.04495	significant	1.92207
chrZ_73521000	Z	73521000	4.20092	3.71555	5.19136	2.95836	1.83955e-05	1.75481	significant	1.91149
chrZ_73522000	Z	73522000	4.10842	3.75692	5.37998	2.51318	7.97141e-10	2.1407	significant	1.91828
chrZ_73523000	Z	73523000	6.50067	6.11986	8.31786	4.25397	1.21293e-11	1.95532	significant	1.91765
chrZ_73524000	Z	73524000	3.30554	2.77773	4.07603	2.33894	0.000142106	1.74268	significant	1.91582
chrZ_73525000	Z	73525000	7.89449	7.59172	9.37647	6.03528	1.17859e-09	1.55361	significant	1.90565
chrZ_73526000	Z	73526000	9.4627	9.1022	12.3405	5.8524	2.4395e-12	2.10862	significant_MHM	1.91495
chrZ_73527000	Z	73527000	3.4528	3.1566	4.43986	2.21448	3.11699e-07	2.00493	significant	1.91257
chrZ_73528000	Z	73528000	2.17312	1.84249	2.70388	1.50725	0.00117182	1.79392	significant	1.90918
chrZ_73529000	Z	73529000	5.68138	5.03492	6.19514	5.03684	0.959375	1.22996	NS	1.88447
chrZ_73530000	Z	73530000	5.52661	4.70283	7.00739	3.66891	2.20007e-08	1.90994	significant	1.88385
chrZ_73531000	Z	73531000	4.73253	4.34679	6.27621	2.7959	6.03781e-12	2.24479	significant	1.89621
chrZ_73532000	Z	73532000	8.97516	8.77032	11.781	5.45513	1.8119e-13	2.15962	significant_MHM	1.90817
chrZ_73533000	Z	73533000	9.17732	8.95305	11.8323	5.84647	6.03781e-12	2.02384	significant_MHM	1.91366
chrZ_73534000	Z	73534000	4.60461	4.44367	5.76123	3.15357	7.1278e-08	1.82689	significant	1.91297
chrZ_73535000	Z	73535000	10.3363	9.35863	13.5147	6.34896	2.59331e-13	2.12864	significant_MHM	1.92428
chrZ_73536000	Z	73536000	5.29254	4.9205	6.80082	3.40034	1.69913e-10	2.00004	significant	1.92181
chrZ_73537000	Z	73537000	6.19862	5.60011	8.26075	3.61158	8.76929e-13	2.28729	significant	1.93091
chrZ_73538000	Z	73538000	2.44334	1.9375	3.05275	1.6788	0.00187133	1.81841	significant	1.92905
chrZ_73539000	Z	73539000	2.90008	2.46312	3.50938	2.13569	0.000410044	1.64321	significant	1.92028
chrZ_73540000	Z	73540000	4.93461	4.56615	6.08596	3.49019	2.19122e-06	1.74373	significant	1.92565
chrZ_73541000	Z	73541000	3.55031	3.57949	4.1955	2.74089	3.91409e-05	1.53071	significant	1.9247
chrZ_73542000	Z	73542000	6.16687	5.85693	7.98141	3.89044	5.89551e-11	2.05154	significant	1.9342
chrZ_73543000	Z	73543000	0.190382	0	0.190561	0.190158	1	1.00212	NS	1.89414
chrZ_73544000	Z	73544000	0.683837	0.482418	0.813601	0.521041	0.265822	1.56149	NS	1.87559
chrZ_73545000	Z	73545000	2.48084	2.19549	3.16981	1.6165	9.1356e-06	1.9609	significant	1.87732
chrZ_73546000	Z	73546000	2.79763	2.55329	3.45437	1.98566	1.22694e-05	1.73966	significant	1.87107
chrZ_73547000	Z	73547000	1.943	1.68165	2.42406	1.33949	0.00120981	1.80969	significant	1.86013
chrZ_73548000	Z	73548000	26.4564	20.8781	27.7337	24.8539	1	1.11587	NS	1.82759
chrZ_73549000	Z	73549000	31.7153	25.012	31.7839	31.6291	1	1.00489	NS	1.79643
chrZ_73550000	Z	73550000	12.4694	10.0402	13.2472	11.4935	1	1.15258	NS	1.76668
chrZ_73551000	Z	73551000	1.24184	0.972512	1.56743	0.833381	0.00365842	1.88081	significant	1.77088
chrZ_73552000	Z	73552000	2.41021	1.98976	3.16798	1.45955	8.64139e-06	2.17052	significant	1.77187
chrZ_73553000	Z	73553000	10.1975	9.42251	11.2348	8.8961	0.48764	1.2629	NS	1.74879
chrZ_73554000	Z	73554000	3.00186	2.6271	3.62736	2.21714	0.000970159	1.63605	significant	1.74524
chrZ_73555000	Z	73555000	5.28935	4.94731	6.51738	3.74873	1.51739e-05	1.73856	significant	1.7514
chrZ_73556000	Z	73556000	3.82291	3.42771	4.74063	2.68828	0.00157754	1.76344	significant	1.7399
chrZ_73557000	Z	73557000	12.9142	10.5478	12.764	13.1027	1	0.974147	NS	1.70554
chrZ_73558000	Z	73558000	8.58815	7.23819	9.80774	7.05812	0.0468878	1.38957	significant	1.69206
chrZ_73559000	Z	73559000	3.42259	3.02147	4.12742	2.53834	0.00155286	1.62603	significant	1.70526
chrZ_73560000	Z	73560000	4.77685	4.2402	5.85755	3.42107	1.8733e-06	1.7122	significant	1.69867
chrZ_73561000	Z	73561000	4.49024	4.06008	4.96376	3.9048	0.38125	1.2712	NS	1.66622
chrZ_73562000	Z	73562000	6.34977	5.11261	7.58923	4.79481	0.00349836	1.5828	significant	1.64699
chrZ_73563000	Z	73563000	2.82279	2.46421	3.49196	1.98328	0.00012446	1.76071	significant	1.63822
chrZ_73564000	Z	73564000	7.76456	7.89523	9.09855	6.06002	1.3455e-08	1.50141	significant	1.62737
chrZ_73565000	Z	73565000	5.02841	4.7763	6.45546	3.2381	3.02064e-10	1.9936	significant	1.62287
chrZ_73566000	Z	73566000	5.11322	4.68409	6.44388	3.44386	6.44109e-09	1.87112	significant	1.61857
chrZ_73567000	Z	73567000	1.34542	1.11877	1.72117	0.874033	0.00159594	1.96923	significant	1.60797
chrZ_73568000	Z	73568000	30.3601	23.1516	30.9207	29.6567	1	1.04262	NS	1.58211
chrZ_73569000	Z	73569000	2.76237	2.53572	3.56736	1.75246	3.19574e-08	2.03563	significant	1.59519
chrZ_73570000	Z	73570000	6.68815	6.07726	8.5079	4.40519	8.48882e-11	1.93133	significant	1.60144
chrZ_73571000	Z	73571000	5.16313	4.48335	6.48902	3.49974	5.20782e-08	1.85414	significant	1.61223
chrZ_73572000	Z	73572000	5.15256	4.88845	6.53134	3.42281	7.90634e-09	1.90818	significant	1.60745
chrZ_73573000	Z	73573000	6.54062	6.15484	8.30084	4.33235	4.33848e-12	1.91601	significant	1.63791
chrZ_73574000	Z	73574000	6.28272	5.73302	7.99167	4.13876	1.50555e-11	1.93094	significant	1.65022
chrZ_73575000	Z	73575000	14.2454	11.7081	15.0764	13.2029	1	1.1419	NS	1.62292
chrZ_73576000	Z	73576000	47.0875	35.2268	47.4349	46.6516	1	1.01679	NS	1.59883
chrZ_73577000	Z	73577000	1.35311	0.946771	1.74521	0.861204	0.0488299	2.02647	significant	1.60605
chrZ_73578000	Z	73578000	2.68939	2.06869	3.38451	1.81733	0.000634624	1.86235	significant	1.63094
chrZ_73579000	Z	73579000	2.15558	1.79214	2.77515	1.3783	4.49424e-05	2.01345	significant	1.66456
chrZ_73580000	Z	73580000	2.22359	1.86266	2.79647	1.50489	5.65772e-05	1.85825	significant	1.68808
chrZ_73581000	Z	73581000	2.82857	2.36531	3.5878	1.87607	4.4968e-06	1.9124	significant	1.68913
chrZ_73582000	Z	73582000	1.76374	1.47487	1.92897	1.55645	1	1.23934	NS	1.65809
chrZ_73583000	Z	73583000	2.0767	1.56726	2.49949	1.54628	0.07244	1.61645	NS	1.66988
chrZ_73584000	Z	73584000	3.70268	3.07444	4.87292	2.23456	8.89401e-09	2.1807	significant	1.68803
chrZ_73585000	Z	73585000	2.83749	2.60867	3.34948	2.19517	0.00787295	1.52584	significant	1.68094
chrZ_73586000	Z	73586000	1.45539	1.26206	1.74297	1.09461	0.0656302	1.59232	NS	1.67524
chrZ_73587000	Z	73587000	3.05159	2.65755	3.38063	2.63878	1	1.28113	NS	1.68547
chrZ_73588000	Z	73588000	4.27457	3.65671	4.98652	3.38139	0.0285474	1.47469	significant	1.68831
chrZ_73589000	Z	73589000	2.46783	1.9198	2.89279	1.93469	0.290436	1.49522	NS	1.68395
chrZ_73590000	Z	73590000	1.89501	1.51068	2.38221	1.28379	0.000418445	1.85561	significant	1.68873
chrZ_73591000	Z	73591000	7.04254	6.3731	8.93334	4.67044	4.37271e-09	1.91274	significant	1.71011
chrZ_73592000	Z	73592000	2.79221	2.60266	3.56131	1.82734	1.06295e-06	1.9489	significant	1.72232
chrZ_73593000	Z	73593000	5.59185	5.18018	6.1001	4.95422	0.374037	1.23129	NS	1.70467
chrZ_73594000	Z	73594000	1.62116	1.16988	1.99834	1.14797	0.00292604	1.74077	significant	1.71265
chrZ_73595000	Z	73595000	5.19612	4.62626	6.42645	3.65263	5.67735e-07	1.7594	significant	1.70484
chrZ_73596000	Z	73596000	5.51921	5.21203	6.7261	4.02706	6.94696e-08	1.67023	significant	1.69815
chrZ_73597000	Z	73597000	1.87696	1.52362	2.39964	1.23074	6.79114e-05	1.94976	significant	1.6975
chrZ_73598000	Z	73598000	3.65445	3.20926	4.21747	2.94812	0.0573377	1.43056	NS	1.71043
chrZ_73599000	Z	73599000	9.6909	9.38316	10.959	8.10001	0.000384853	1.35296	significant	1.68767
chrZ_73600000	Z	73600000	6.66216	6.27154	8.25685	4.66156	8.74489e-11	1.77126	significant	1.68234
chrZ_73601000	Z	73601000	2.51247	2.27972	3.23078	1.61132	1.7944e-05	2.00505	significant	1.68737
chrZ_73602000	Z	73602000	2.27082	1.90188	2.83549	1.56242	0.000690704	1.8148	significant	1.68425
chrZ_73603000	Z	73603000	18.1358	14.2899	18.8039	17.2977	1	1.08707	NS	1.65662
chrZ_73604000	Z	73604000	1.18784	0.926134	1.5532	0.729479	0.00230834	2.12919	significant	1.66323
chrZ_73605000	Z	73605000	3.43331	3.18339	4.26818	2.38593	7.62324e-07	1.78889	significant	1.6848
chrZ_73606000	Z	73606000	7.44251	7.21638	8.54196	6.0632	0.00508236	1.40882	significant	1.69787
chrZ_73607000	Z	73607000	4.21645	3.7596	4.99506	3.23964	0.000573058	1.54186	significant	1.68171
chrZ_73608000	Z	73608000	18.3437	17.4357	18.8935	17.654	1	1.07021	NS	1.65531
chrZ_73609000	Z	73609000	34.8739	31.4981	34.2803	35.6186	1	0.962426	NS	1.62027
chrZ_73610000	Z	73610000	47.4275	39.17	46.0176	49.1963	1	0.935388	NS	1.58951
chrZ_73611000	Z	73611000	74.4895	61.5891	74.2048	74.8467	1	0.991424	NS	1.55881
chrZ_73612000	Z	73612000	83.863	69.2565	83.5932	84.2014	1	0.992776	NS	1.55059
chrZ_73613000	Z	73613000	22.5186	19.2386	23.4267	21.3793	1	1.09577	NS	1.53324
chrZ_73614000	Z	73614000	5.73063	4.75373	7.0993	4.03845	0.000338437	1.75793	significant	1.51914
chrZ_73615000	Z	73615000	8.84496	7.01375	11.1495	5.9957	0.00466965	1.85959	significant	1.53027
chrZ_73616000	Z	73616000	9.35503	7.01287	11.562	6.6264	0.0109249	1.74484	significant	1.53535
chrZ_73617000	Z	73617000	10.7032	7.8071	13.4436	7.31499	0.00151564	1.83781	significant	1.55391
chrZ_73618000	Z	73618000	17.669	15.0036	21.6871	12.7013	0.00955712	1.70747	significant	1.56167
chrZ_73619000	Z	73619000	20.419	16.8136	24.4569	15.4267	0.00573186	1.58536	significant	1.56467
chrZ_73620000	Z	73620000	27.793	25.0647	33.1699	21.1451	0.0031913	1.56868	significant	1.55511
chrZ_73621000	Z	73621000	15.1429	13.594	17.9208	11.7084	0.0649238	1.5306	NS	1.54237
chrZ_73622000	Z	73622000	24.0736	21.1597	29.6845	17.0344	0.000165798	1.74262	significant	1.53549
chrZ_73623000	Z	73623000	32.4339	28.4136	39.6946	23.3249	0.000649501	1.70181	significant	1.55118
chrZ_73624000	Z	73624000	21.5536	17.9597	26.9768	14.7499	0.0053714	1.82894	significant	1.55412
chrZ_73625000	Z	73625000	10.3118	7.91628	12.7004	7.31521	0.0447248	1.73616	significant	1.55334
chrZ_73626000	Z	73626000	20.5986	16.1423	25.7011	14.1972	0.00017331	1.81029	significant	1.55801
chrZ_73627000	Z	73627000	30.09	26.2922	35.8681	22.8412	9.19437e-07	1.57033	significant	1.54536
chrZ_73628000	Z	73628000	45.4405	40.6936	53.7934	34.9615	2.98799e-06	1.53865	significant	1.54897
chrZ_73629000	Z	73629000	31.7647	29.5385	38.0715	23.8525	1.33225e-06	1.59612	significant	1.55707
chrZ_73630000	Z	73630000	33.942	31.3295	41.1328	24.9207	1.26404e-08	1.65055	significant	1.55305
chrZ_73631000	Z	73631000	20.8948	19.8595	23.0487	18.1926	0.0299755	1.26692	significant	1.52844
chrZ_73632000	Z	73632000	34.2946	27.5786	36.0694	32.0681	1	1.12477	NS	1.50544
chrZ_73633000	Z	73633000	24.0754	20.6928	26.1507	21.4718	0.338077	1.21791	NS	1.5098
chrZ_73634000	Z	73634000	32.35	31.424	37.9043	25.3819	4.78071e-08	1.49336	significant	1.48861
chrZ_73635000	Z	73635000	18.8206	17.224	22.8	13.9007	2.60135e-06	1.6402	significant	1.48365
chrZ_73636000	Z	73636000	6.84784	5.40491	8.36691	4.96973	0.0235945	1.68358	significant	1.49281
chrZ_73637000	Z	73637000	8.81701	6.69856	10.8962	6.24635	0.0276524	1.74441	significant	1.49956
chrZ_73638000	Z	73638000	9.00552	7.37156	11.2451	6.23657	0.00263212	1.80309	significant	1.52399
chrZ_73639000	Z	73639000	13.751	11.5162	16.8988	9.85905	0.0031913	1.71404	significant	1.54905
chrZ_73640000	Z	73640000	15.0937	12.8602	18.4847	10.9011	0.0244024	1.69567	significant	1.57439
chrZ_73641000	Z	73641000	24.5038	21.2782	29.5133	18.3103	0.00137058	1.61184	significant	1.59507
chrZ_73642000	Z	73642000	26.9671	24.2744	31.8989	20.8695	0.019924	1.52849	significant	1.61293
chrZ_73643000	Z	73643000	12.0837	9.86544	14.8435	8.62151	0.0182048	1.72168	significant	1.63379
chrZ_73644000	Z	73644000	34.3525	29.1753	42.2187	24.4839	0.000285291	1.72434	significant	1.63267
chrZ_73645000	Z	73645000	28.1416	23.8698	34.8943	19.6699	0.00164763	1.77399	significant	1.62982
chrZ_73646000	Z	73646000	17.0214	14.0918	21.4395	11.4787	0.00508236	1.86777	significant	1.63392
chrZ_73647000	Z	73647000	13.7685	10.3884	17.1375	9.54192	0.00454823	1.79603	significant	1.63252
chrZ_73648000	Z	73648000	22.6828	19.6014	27.7908	16.2747	3.48377e-05	1.70761	significant	1.63253
chrZ_73649000	Z	73649000	32.6454	28.712	38.6718	25.0851	1.67097e-05	1.54163	significant	1.63107
chrZ_73650000	Z	73650000	37.1058	33.935	43.8475	28.648	1.07842e-06	1.53056	significant	1.6298
chrZ_73651000	Z	73651000	35.772	32.6445	43.4447	26.1461	1.56426e-07	1.66161	significant	1.63417
chrZ_73652000	Z	73652000	31.1547	30.6853	36.6869	24.2144	9.69634e-07	1.51509	significant	1.62658
chrZ_73653000	Z	73653000	16.53	14.7488	17.805	14.9305	0.3953	1.19252	NS	1.60961
chrZ_73654000	Z	73654000	41.5021	32.8157	43.1215	39.4705	1	1.0925	NS	1.58506
chrZ_73655000	Z	73655000	19.1875	18.3094	21.8878	15.8	0.000636192	1.3853	significant	1.57336
chrZ_73656000	Z	73656000	20.2828	18.9925	24.3588	15.2432	2.34307e-06	1.59801	significant	1.56629
chrZ_73657000	Z	73657000	7.03207	5.76734	8.67391	5.00215	0.00307158	1.73404	significant	1.57174
chrZ_73658000	Z	73658000	7.93039	6.18861	10.0514	5.30807	0.0138604	1.89361	significant	1.58357
chrZ_73659000	Z	73659000	8.39682	6.51657	10.3369	5.99813	0.0143548	1.72336	significant	1.58782
chrZ_73660000	Z	73660000	12.7327	10.1369	15.8129	8.92449	0.00184977	1.77185	significant	1.59186
chrZ_73661000	Z	73661000	16.9799	14.7945	20.7637	12.3017	0.0167845	1.68787	significant	1.60589
chrZ_73662000	Z	73662000	20.3613	17.6037	24.4952	15.2504	0.00379427	1.6062	significant	1.62194
chrZ_73663000	Z	73663000	25.4402	22.3828	30.3678	19.3479	0.00301303	1.56956	significant	1.63366
chrZ_73664000	Z	73664000	12.9813	11.2973	15.6348	9.65248	0.0222777	1.61977	significant	1.63787
chrZ_73665000	Z	73665000	26.5707	23.1756	32.5097	19.12	0.000393023	1.7003	significant	1.63988
chrZ_73666000	Z	73666000	32.8145	28.2937	40.0624	23.7217	0.00132481	1.68885	significant	1.64005
chrZ_73667000	Z	73667000	21.2514	17.8518	26.6027	14.5379	0.00384499	1.82989	significant	1.6429
chrZ_73668000	Z	73668000	8.904	7.25442	11.0754	6.17986	0.0369732	1.79218	significant	1.64254
chrZ_73669000	Z	73669000	21.6641	17.3208	26.8821	15.1178	0.000155254	1.77817	significant	1.64468
chrZ_73670000	Z	73670000	29.5001	25.6705	35.2477	22.2894	2.02562e-06	1.58137	significant	1.64087
chrZ_73671000	Z	73671000	41.6986	38.526	49.2818	32.1852	2.62688e-06	1.53119	significant	1.63818
chrZ_73672000	Z	73672000	31.9858	29.0133	38.4609	23.8625	4.69678e-07	1.61177	significant	1.64095
chrZ_73673000	Z	73673000	33.4752	31.2979	40.5831	24.5581	1.79483e-08	1.65253	significant	1.63865
chrZ_73674000	Z	73674000	18.5371	17.4724	20.2378	16.4036	0.135587	1.23374	NS	1.6223
chrZ_73675000	Z	73675000	40.7243	32.1767	42.4064	38.614	1	1.09822	NS	1.59977
chrZ_73676000	Z	73676000	24.9452	21.708	27.6626	21.5361	0.0304693	1.28448	significant	1.58033
chrZ_73677000	Z	73677000	22.7089	21.6365	27.0962	17.205	1.74939e-07	1.5749	significant	1.57296
chrZ_73678000	Z	73678000	8.62718	7.77785	10.5658	6.23029	0.0004281	1.69588	significant	1.57256
chrZ_73679000	Z	73679000	8.58996	6.93555	10.7973	5.86088	0.00542185	1.84227	significant	1.58259
chrZ_73680000	Z	73680000	8.59061	6.34408	10.6261	6.07394	0.0138598	1.74947	significant	1.58988
chrZ_73681000	Z	73681000	8.48713	6.1239	10.5383	5.9512	0.00728507	1.77078	significant	1.59352
chrZ_73682000	Z	73682000	16.5505	13.8711	20.3677	11.8309	0.00512705	1.72157	significant	1.6004
chrZ_73683000	Z	73683000	22.7079	18.812	27.3842	16.9264	0.00741813	1.61784	significant	1.61458
chrZ_73684000	Z	73684000	30.3415	26.2976	36.359	22.9016	0.00116568	1.58762	significant	1.63109
chrZ_73685000	Z	73685000	23.5376	21.5248	27.7325	18.3513	0.0176728	1.5112	significant	1.63528
chrZ_73686000	Z	73686000	16.5479	13.7706	20.5601	11.5143	0.0011745	1.78561	significant	1.64154
chrZ_73687000	Z	73687000	34.2688	29.0393	41.9772	24.5984	0.000436765	1.7065	significant	1.64062
chrZ_73688000	Z	73688000	22.9542	19.3624	28.7779	15.6481	0.00414366	1.83906	significant	1.6388
chrZ_73689000	Z	73689000	12.942	9.58156	16.0935	8.98824	0.0114293	1.7905	significant	1.64104
chrZ_73690000	Z	73690000	17.5209	12.9518	21.9016	12.0252	0.00143458	1.82132	significant	1.64269
chrZ_73691000	Z	73691000	26.8519	24.1076	31.8781	20.5463	2.43107e-06	1.55153	significant	1.63814
chrZ_73692000	Z	73692000	47.6738	42.9524	56.6624	36.3974	1.77767e-06	1.55677	significant	1.63649
chrZ_73693000	Z	73693000	41.1869	38.3822	48.8886	31.5248	7.76254e-08	1.5508	significant	1.63587
chrZ_73694000	Z	73694000	34.3203	33.2189	42.1227	24.5319	9.99808e-09	1.71706	significant	1.63911
chrZ_73695000	Z	73695000	19.7346	18.943	22.1589	16.6931	0.00645195	1.32743	significant	1.62668
chrZ_73696000	Z	73696000	35.6785	29.2816	37.1709	33.8062	1	1.09953	NS	1.60704
chrZ_73697000	Z	73697000	29.5693	23.1587	31.6034	27.0174	1	1.16974	NS	1.58503
chrZ_73698000	Z	73698000	24.9874	25.0671	29.4708	19.3628	2.46992e-08	1.52204	significant	1.57603
chrZ_73699000	Z	73699000	13.3847	13.2095	16.4163	9.63655	2.34307e-06	1.70355	significant	1.57354
chrZ_73700000	Z	73700000	7.30229	5.69774	8.97721	5.23149	0.0151218	1.71599	significant	1.57803
chrZ_73701000	Z	73701000	9.52626	7.30581	11.9163	6.57125	0.00783758	1.81341	significant	1.58744
chrZ_73702000	Z	73702000	9.3451	7.07271	11.7408	6.38318	0.00121389	1.83933	significant	1.59502
chrZ_73703000	Z	73703000	12.9881	10.8361	15.9898	9.27692	0.00351408	1.72361	significant	1.59739
chrZ_73704000	Z	73704000	14.9022	12.051	18.2617	10.7485	0.014608	1.699	significant	1.6129
chrZ_73705000	Z	73705000	25.0055	21.4126	30.0896	18.7198	0.00131646	1.60736	significant	1.62987
chrZ_73706000	Z	73706000	27.2852	24.8365	32.2711	21.1209	0.0239953	1.52792	significant	1.63799
chrZ_73707000	Z	73707000	12.3541	10.3481	15.2781	8.68576	0.00557266	1.75898	significant	1.64412
chrZ_73708000	Z	73708000	35.6472	29.8341	43.6591	25.5959	0.000338647	1.70571	significant	1.64445
chrZ_73709000	Z	73709000	28.1756	24.0432	34.7211	19.964	0.00278409	1.73919	significant	1.64101
chrZ_73710000	Z	73710000	16.1331	13.4156	20.2713	10.9417	0.00336774	1.85267	significant	1.64445
chrZ_73711000	Z	73711000	15.677	12.177	19.4594	10.9317	0.00422203	1.7801	significant	1.64476
chrZ_73712000	Z	73712000	22.5679	19.5287	27.3368	16.5853	0.000113849	1.64826	significant	1.64232
chrZ_73713000	Z	73713000	34.8908	30.2349	41.2562	26.9051	2.95671e-05	1.5334	significant	1.63951
chrZ_73714000	Z	73714000	40.0663	37.132	47.6372	30.5683	3.98845e-07	1.55839	significant	1.63853
chrZ_73715000	Z	73715000	37.0738	34.4132	45.2825	26.7756	2.76929e-08	1.69119	significant	1.64453
chrZ_73716000	Z	73716000	30.6806	29.485	35.8595	24.1835	1.97336e-06	1.4828	significant	1.63444
chrZ_73717000	Z	73717000	13.3558	11.3323	14.3794	12.0715	0.5381	1.19118	NS	1.61726
chrZ_73718000	Z	73718000	40.1819	31.4862	41.8939	38.0341	1	1.10148	NS	1.59267
chrZ_73719000	Z	73719000	21.0654	19.4577	23.8042	17.6295	0.00278409	1.35025	significant	1.578
chrZ_73720000	Z	73720000	28.5278	26.6941	34.1537	21.4699	5.9894e-07	1.59077	significant	1.57031
chrZ_73721000	Z	73721000	6.90068	5.36346	8.49816	4.92561	0.011222	1.7253	significant	1.57611
chrZ_73722000	Z	73722000	8.7728	6.60961	10.8518	6.2024	0.0290539	1.74961	significant	1.58253
chrZ_73723000	Z	73723000	9.04642	7.37156	11.3024	6.25721	0.00268375	1.8063	significant	1.59105
chrZ_73724000	Z	73724000	13.8098	11.5839	17.0015	9.86364	0.0022965	1.72365	significant	1.59127
chrZ_73725000	Z	73725000	15.1469	13.0446	18.5371	10.9554	0.0228136	1.69206	significant	1.60343
chrZ_73726000	Z	73726000	24.5084	21.3388	29.5371	18.2911	0.00118953	1.61484	significant	1.6206
chrZ_73727000	Z	73727000	27.8118	25.0987	32.9383	21.4737	0.0164975	1.53389	significant	1.63274
chrZ_73728000	Z	73728000	12.4304	9.87192	15.1725	8.99026	0.0188331	1.68766	significant	1.63826
chrZ_73729000	Z	73729000	34.3324	28.4168	42.0422	24.6601	0.00036877	1.70487	significant	1.63831
chrZ_73730000	Z	73730000	28.8329	24.6816	35.4561	20.5237	0.00343242	1.72757	significant	1.63869
chrZ_73731000	Z	73731000	16.8782	13.8544	21.2385	11.408	0.00454823	1.86172	significant	1.6403
chrZ_73732000	Z	73732000	14.2227	10.8561	17.7338	9.81798	0.00289306	1.80626	significant	1.6392
chrZ_73733000	Z	73733000	23.3782	20.1367	28.5769	16.8562	5.16239e-05	1.69534	significant	1.63826
chrZ_73734000	Z	73734000	33.716	29.7812	39.6607	26.2581	5.65772e-05	1.51042	significant	1.63197
chrZ_73735000	Z	73735000	38.0062	34.4842	44.8994	29.3584	2.30847e-06	1.52936	significant	1.62937
chrZ_73736000	Z	73736000	35.7129	33.4277	43.3711	26.1053	7.98235e-08	1.66139	significant	1.63382
chrZ_73737000	Z	73737000	31.5164	30.392	37.1451	24.455	4.69678e-07	1.51892	significant	1.62582
chrZ_73738000	Z	73738000	15.2422	13.4159	16.5623	13.586	0.276942	1.21908	NS	1.6096
chrZ_73739000	Z	73739000	38.8287	30.6156	40.3086	36.9721	1	1.09024	NS	1.58796
chrZ_73740000	Z	73740000	21.981	20.5794	24.6845	18.5894	0.00430197	1.32788	significant	1.57047
chrZ_73741000	Z	73741000	28.3246	26.0504	34.1358	21.0342	1.07842e-06	1.62287	significant	1.56523
chrZ_73742000	Z	73742000	21.9612	18.8583	25.8335	17.1737	0.0209641	1.50425	significant	1.56043
chrZ_73743000	Z	73743000	26.7984	24.0161	32.4748	19.7803	0.000518281	1.64177	significant	1.56404
chrZ_73744000	Z	73744000	56.5438	53.8869	64.5112	46.5482	0.000220094	1.3859	significant	1.55829
chrZ_73745000	Z	73745000	70.1484	66.3051	80.9122	56.6446	8.2252e-06	1.42842	significant	1.54953
chrZ_73746000	Z	73746000	110.598	108.445	125.257	92.2083	9.52197e-05	1.35841	significant	1.54539
chrZ_73747000	Z	73747000	128.968	122.194	145.724	107.947	0.000455468	1.34996	significant	1.55068
chrZ_73748000	Z	73748000	186.547	180.819	209.793	157.384	0.000124474	1.33301	significant	1.5584
chrZ_73749000	Z	73749000	190.282	176.932	217.207	156.503	5.04564e-05	1.38788	significant	1.55965
chrZ_73750000	Z	73750000	134.787	133.985	153.014	111.92	1.37769e-05	1.36717	significant	1.5522
chrZ_73751000	Z	73751000	117.701	118.009	134.568	96.5404	4.97676e-06	1.39391	significant	1.54115
chrZ_73752000	Z	73752000	156.568	155.208	177.907	129.798	6.5686e-06	1.37065	significant	1.52852
chrZ_73753000	Z	73753000	169.491	169.686	191.613	141.738	2.0723e-05	1.35188	significant	1.51337
chrZ_73754000	Z	73754000	107.578	105.596	121.416	90.2191	0.000155254	1.34579	significant	1.50078
chrZ_73755000	Z	73755000	159.567	150.592	179.56	134.485	5.78994e-05	1.33517	significant	1.48888
chrZ_73756000	Z	73756000	163.592	158.137	183.877	138.144	2.12222e-05	1.33105	significant	1.47942
chrZ_73757000	Z	73757000	93.8682	90.4432	106.674	77.8029	0.000116401	1.37108	significant	1.474
chrZ_73758000	Z	73758000	66.2342	65.2391	75.9729	54.0166	0.00010415	1.40647	significant	1.46462
chrZ_73759000	Z	73759000	104.112	96.101	117.212	87.678	0.00243382	1.33685	significant	1.45235
chrZ_73760000	Z	73760000	112.074	102.89	127.028	93.3136	0.00185395	1.3613	significant	1.44015
chrZ_73761000	Z	73761000	88.0468	80.3425	100.021	73.0252	0.00681515	1.36967	significant	1.42374
chrZ_73762000	Z	73762000	122.864	112.915	139.617	101.847	0.000245384	1.37086	significant	1.40923
chrZ_73763000	Z	73763000	98.8213	92.0749	112.737	81.3641	0.000338647	1.38558	significant	1.39891
chrZ_73764000	Z	73764000	77.6609	74.2636	88.078	64.5921	0.000361043	1.3636	significant	1.39401
chrZ_73765000	Z	73765000	59.4601	50.8016	67.9117	48.8572	0.011228	1.39	significant	1.38937
chrZ_73766000	Z	73766000	89.5201	81.8601	101.764	74.1593	0.00489901	1.37224	significant	1.37973
chrZ_73767000	Z	73767000	93.1479	86.8794	106.04	76.9746	0.00143458	1.37759	significant	1.37502
chrZ_73768000	Z	73768000	88.0244	87.6171	100.443	72.4452	0.000240187	1.38646	significant	1.3806
chrZ_73769000	Z	73769000	97.866	95.5242	110.982	81.4112	0.000465205	1.36323	significant	1.3897
chrZ_73770000	Z	73770000	79.5957	78.4463	90.511	65.902	0.00040142	1.37342	significant	1.39121
chrZ_73771000	Z	73771000	76.0348	70.5102	86.1485	63.3467	6.79405e-05	1.35995	significant	1.38245
chrZ_73772000	Z	73772000	93.0421	90.4646	104.628	78.5068	0.000250672	1.33273	significant	1.37673
chrZ_73773000	Z	73773000	95.8208	91.462	108.595	79.7949	0.000610357	1.36093	significant	1.36737
chrZ_73774000	Z	73774000	148.06	141.034	167.105	124.167	5.16239e-05	1.3458	significant	1.36604
chrZ_73775000	Z	73775000	164.259	155.058	187.665	134.896	6.06179e-05	1.39118	significant	1.36479
chrZ_73776000	Z	73776000	150.199	147.719	169.305	126.23	0.000610357	1.34124	significant	1.36422
chrZ_73777000	Z	73777000	149.125	152.862	167.793	125.705	0.000158719	1.33482	significant	1.36372
chrZ_73778000	Z	73778000	147.099	145.384	166.243	123.083	1.83955e-05	1.35065	significant	1.36431
chrZ_73779000	Z	73779000	158.184	156.355	179.256	131.748	2.91311e-06	1.3606	significant	1.3634
chrZ_73780000	Z	73780000	178.682	180.74	202.594	148.684	8.2252e-06	1.36258	significant	1.36324
chrZ_73781000	Z	73781000	165.831	164.969	187.146	139.09	0.000197483	1.3455	significant	1.36163
chrZ_73782000	Z	73782000	142.415	136.401	160.26	120.027	8.70908e-05	1.3352	significant	1.36045
chrZ_73783000	Z	73783000	192.655	185.507	215.235	164.328	9.737e-05	1.30979	significant	1.35904
chrZ_73784000	Z	73784000	142.904	140.261	164.009	116.426	2.13424e-06	1.40869	significant	1.36114
chrZ_73785000	Z	73785000	80.8252	76.5564	96.7494	60.8477	2.16581e-10	1.59003	significant	1.36964
chrZ_73786000	Z	73786000	123.794	116.28	145.91	96.0474	2.54088e-08	1.51915	significant	1.37591
chrZ_73787000	Z	73787000	51.2358	47.1687	59.1335	41.3277	1.05272e-05	1.43085	significant	1.3779
chrZ_73788000	Z	73788000	75.5893	72.8384	86.3058	62.1449	0.000475091	1.38878	significant	1.37731
chrZ_73789000	Z	73789000	86.9228	83.4664	100.128	70.3565	7.44434e-06	1.42315	significant	1.38019
chrZ_73790000	Z	73790000	101.091	94.0754	114.202	84.6432	0.00438286	1.34922	significant	1.37978
chrZ_73791000	Z	73791000	122.705	112.886	138.671	102.676	0.00463357	1.35058	significant	1.37915
chrZ_73792000	Z	73792000	110.086	100.87	124.52	91.9791	0.00414366	1.35378	significant	1.37858
chrZ_73793000	Z	73793000	109.654	100.254	124.076	91.5603	0.000261735	1.35512	significant	1.37756
chrZ_73794000	Z	73794000	87.8036	79.124	100.219	72.2284	0.000436765	1.38752	significant	1.37836
chrZ_73795000	Z	73795000	78.8291	75.5285	89.5195	65.4174	0.000485018	1.36843	significant	1.37764
chrZ_73796000	Z	73796000	37.8046	33.1786	43.797	30.2868	0.00438286	1.44607	significant	1.3801
chrZ_73797000	Z	73797000	79.3166	72.7297	91.075	64.5652	0.00489901	1.41059	significant	1.3812
chrZ_73798000	Z	73798000	93.949	88.5283	107.825	76.5408	0.000229927	1.40873	significant	1.38194
chrZ_73799000	Z	73799000	61.5574	58.9989	71.4217	49.1821	5.40403e-05	1.45219	significant	1.38491

## Sheet: gene enrichment
region	size	gene_chr	gene_start	gene_end	gene_strand	gene_probeset	gene_ensembl	gene_name	gene_info	gene_id	gene_avg	gene_median	gene_avg_male	gene_avg_female	gene_pvalue	gene_sign	gene_MF_avg	gene_MF_runavg	gene_enrichment_term	gene_enrichment_info	gene_enrichment_id
chrZ:73000000-73799000	799000	Z	73031106	73041048	-1		ENSGALG00000053928	ARL14EPL	ADP ribosylation factor like GTPase 14 effector protein like [Source:HGNC Symbol;Acc:HGNC:44201]	ens23767
chrZ:73000000-73799000	799000	Z	73044444	73078736	-1	ENSGALT00000003649_LVRN	ENSGALG00000002318	LVRN	laeverin [Source:HGNC Symbol;Acc:HGNC:26904]	gene22571	44.0716	38.0374	43.7481	44.4774	1	NS	0.983604	1.19896
chrZ:73000000-73799000	799000	Z	73107483	73136810	-1	NM_001006586_AP3S1 X603599851F1	ENSGALG00000002341	AP3S1	adaptor related protein complex 3 sigma 1 subunit [Source:NCBI gene;Acc:427389]	gene22572	5230.9	5046.92	5796.48	4521.35	2.65703e-06	sign	1.28203	1.20019
chrZ:73000000-73799000	799000	Z	73136596	73140245	1	ENSGALT00000003696_ATG12 X603863980F1	ENSGALG00000002345	ATG12	autophagy related 12 [Source:HGNC Symbol;Acc:HGNC:588]	gene22573	2325.18	2355.07	2578.22	2007.73	3.33875e-08	sign	1.28415	1.1968
chrZ:73000000-73799000	799000	Z	73146956	73156876	1	ENSGALT00000003718_CDO1	ENSGALG00000002358	CDO1	cysteine dioxygenase type 1 [Source:HGNC Symbol;Acc:HGNC:1795]	gene22574	716.462	386.145	819.882	586.717	1	NS	1.39741	1.20266
chrZ:73000000-73799000	799000	Z	73196838	73203671	1	X603599527F1 ENSGALT00000034557_ENSGALG00000021410	ENSGALG00000028484	TMED7	transmembrane p24 trafficking protein 7 [Source:NCBI gene;Acc:769360]	gene22575	2423.17	2492.59	2532.06	2284.02	0.798548	NS	1.1086	1.20543
chrZ:73000000-73799000	799000	Z	73203813	73204513	1	X603603421F1				gene22576	1127.97	1093.41	1175.22	1068.7	0.724375	NS	1.09967	1.19781
chrZ:73000000-73799000	799000	Z	73210019	73217415	1	X603868266F1 ENSGALT00000003722_OCEL1	ENSGALG00000027140	MARVELD2	MARVEL domain containing 2 [Source:HGNC Symbol;Acc:HGNC:26401]	gene22577	237.575	225.534	231.091	245.709	1	NS	0.940507	1.18764
chrZ:73000000-73799000	799000	Z	73221628	73232634	1	ENSGALT00000003778_ENSGALG00000002399	ENSGALG00000002399		general transcription factor IIH subunit 2 [Source:NCBI gene;Acc:100858972]	gene22578	963.475	942.034	1048.28	857.082	0.000631869	sign	1.22308	1.18065
chrZ:73000000-73799000	799000	Z	73237469	73242977	-1	ENSGALT00000003821_Q98SU9_CHICK NM_204199_SMN X603865104F1 X603865523F1	ENSGALG00000002430	SMN	survival of motor neuron [Source:NCBI gene;Acc:374025]	gene22579	3407.44	3448.87	3576.92	3190.88	0.00239194	sign	1.12098	1.17724
chrZ:73000000-73799000	799000	Z	73237495	73238226	-1	X603864102F1				gene22580	786.57	757.691	827.277	735.501	1	NS	1.12478	1.17259
chrZ:73000000-73799000	799000	Z	73237535	73239676	-1	X603600163F1				gene22581	6878.39	7017.64	7272.88	6383.49	0.000247705	sign	1.13933	1.17495
chrZ:73000000-73799000	799000	Z	73243667	73249935	-1	X603141719F1 X603142560F1 X603142570F1 X603143653F1 X603143779F1 X603144513F1 X603601687F1 X603863194F1 X603863941F1 X603864946F1 ENSGALT00000034531_SERF1A	ENSGALG00000051598		small EDRK-rich factor 1-like [Source:NCBI gene;Acc:107052389]	gene22582	5290.42	4995.01	5730.06	4754.86	0.060848	NS	1.20509	1.18198
chrZ:73000000-73799000	799000	Z	73250107	73302354	1	ENSGALT00000003846_BDP1	ENSGALG00000002439		B double prime 1, subunit of RNA polymerase III transcription initiation factor IIIB-like [Source:NCBI gene;Acc:427394]	gene22583	1060.3	989.529	1140.38	959.846	0.507358	NS	1.18808	1.17623
chrZ:73000000-73799000	799000	Z	73253409	73263502	1	X603864362F1				gene22584	4605.55	4380.22	4925.68	4203.93	0.0048553	sign	1.17168	1.17516
chrZ:73000000-73799000	799000	Z	73253409	73261731	1	X603866257F1				gene22585	4616.96	4586.06	4764.68	4431.64	0.101247	NS	1.07515	1.17247
chrZ:73000000-73799000	799000	Z	73305265	73341429	1	ENSGALT00000003983_LOC769988	ENSGALG00000002529	MCCC2	methylcrotonoyl-CoA carboxylase 2 [Source:HGNC Symbol;Acc:HGNC:6937]	gene22586	4231.54	4186.68	4252.11	4205.73	1	NS	1.01103	1.16766
chrZ:73000000-73799000	799000	Z	73334751	73335514	1	X603597072F1				gene22587	228.928	209.725	221.811	237.728	1	NS	0.933045	1.16253
chrZ:73000000-73799000	799000	Z	73348208	73349070	1		ENSGALG00000038241	CARTPT	CART prepropeptide [Source:NCBI gene;Acc:100858488]	ens23779
chrZ:73000000-73799000	799000	Z	73376080	73425182	1		ENSGALG00000045887			ens23780
chrZ:73000000-73799000	799000	Z	73380179	73381747	-1		ENSGALG00000053407			ens23781
chrZ:73000000-73799000	799000	Z	73391719	73401460	-1		ENSGALG00000047844			ens23782
chrZ:73000000-73799000	799000	Z	73473843	73543841	-1	ENSGALT00000004004_LOC429723 NM_204798_KCNN2 ENSGALT00000037525_LOC429723	ENSGALG00000002539	KCNN2	potassium calcium-activated channel subfamily N member 2 [Source:NCBI gene;Acc:395579]	gene22588	544.251	563.767	545.048	543.251	1	NS	1.00331	1.16141
chrZ:73000000-73799000	799000	Z	73623659	73625145	1		ENSGALG00000052413			ens23784									GO:MF GO:MF GO:MF HP HP HP	adenylate cyclase activity cyclase activity phosphorus-oxygen lyase activity Renal calcium wasting Calcium nephrolithiasis Calcium oxalate nephrolithiasis	GO:0004016 GO:0009975 GO:0016849 HP:0012637 HP:0004724 HP:0008672
chrZ:73000000-73799000	799000	Z	73645716	73668038	1		ENSGALG00000053309			ens23785									GO:MF GO:MF GO:MF HP HP HP	adenylate cyclase activity cyclase activity phosphorus-oxygen lyase activity Renal calcium wasting Calcium nephrolithiasis Calcium oxalate nephrolithiasis	GO:0004016 GO:0009975 GO:0016849 HP:0012637 HP:0004724 HP:0008672
chrZ:73000000-73799000	799000	Z	73678980	73701822	1		ENSGALG00000044541			ens23786									HP HP HP	Renal calcium wasting Calcium nephrolithiasis Calcium oxalate nephrolithiasis	HP:0012637 HP:0004724 HP:0008672
chrZ:73000000-73799000	799000	Z	73743495	73746044	1		ENSGALG00000051426			ens23787
