# Supplementary material for: The regulation of methylation on the Z chromosome and the identification of multiple novel Male Hyper-Methylated regions in the chicken
Source: PLoS Genet. 2024 Mar 8;20(3):e1010719. doi: 10.1371/journal.pgen.1010719 (PMC10954189; doi:10.1371/journal.pgen.1010719)
Supplement: S3 Table — The three FHM blocks (continuous regions) are highlighted in orange and indicated with their block ID in a separate column. The position, average and median methylation per window, and the average methylation in males and females per window are all given, as well as the significance of the sex-difference and the average male:female fold ratio. (XLSX) [file pgen.1010719.s004.xlsx]

## Sheet: Sheet1
methbin	chr	pos	avg	median	avg_male	avg_female	pvalue	MF_avg	sign	mhm_blockid	MF_runavg	FHM_blockid
chrZ_4264000	Z	4264000	24.1125	23.313	21.2135	27.7496	0.0208348	0.764462	sign	#N/A	1.54386	#N/A
chrZ_4265000	Z	4265000	39.6627	37.599	35.1594	45.3124	0.0346792	0.775933	sign	#N/A	1.50365	#N/A
chrZ_5045000	Z	5045000	44.4352	41.078	37.4114	53.2469	0.0022965	0.702601	sign	#N/A	1.4216	#N/A
chrZ_5046000	Z	5046000	70.9566	67.0951	62.3343	81.7737	0.00471975	0.762279	sign	#N/A	1.41019	#N/A
chrZ_5047000	Z	5047000	73.0809	70.4511	65.2819	82.8651	0.0108397	0.78781	sign	#N/A	1.37935	#N/A
chrZ_5048000	Z	5048000	75.7942	69.6151	65.3296	88.9226	0.000549948	0.734679	sign	#N/A	1.3413	#N/A
chrZ_5049000	Z	5049000	74.509	67.5407	66.6639	84.3511	0.0234192	0.790314	sign	#N/A	1.28553	#N/A
chrZ_5168000	Z	5168000	61.907	55.443	52.9854	73.0996	0.000885031	0.724839	sign	#N/A	1.31263	#N/A
chrZ_5169000	Z	5169000	38.8137	36.2597	33.0565	46.0364	0.00181767	0.718053	sign	#N/A	1.29255	#N/A
chrZ_10956000	Z	10956000	36.7322	31.2748	28.0361	47.6418	8.48368e-07	0.588478	sign	#N/A	1.58675	#N/A
chrZ_10957000	Z	10957000	63.1966	58.8407	52.5968	76.4944	0.000189134	0.687591	sign	#N/A	1.55642	#N/A
chrZ_10958000	Z	10958000	76.04	72.0954	66.469	88.0472	0.00189037	0.754924	sign	#N/A	1.5149	#N/A
chrZ_10959000	Z	10959000	68.4789	63.1494	56.2372	83.8367	5.78994e-05	0.670794	sign	#N/A	1.4933	#N/A
chrZ_10960000	Z	10960000	97.367	91.0698	80.908	118.016	1.59229e-05	0.68557	sign	#N/A	1.46857	#N/A
chrZ_10967000	Z	10967000	7.41698	6.86191	5.94755	9.26043	9.52197e-05	0.642254	sign	#N/A	1.39013	#N/A
chrZ_13822000	Z	13822000	31.8542	28.79	26.0632	39.1193	5.16239e-05	0.666248	sign	#N/A	1.62108	#N/A
chrZ_13823000	Z	13823000	34.5829	31.5149	28.6642	42.0082	0.00016223	0.682349	sign	#N/A	1.5882	#N/A
chrZ_13824000	Z	13824000	58.3133	56.3866	50.9271	67.5795	0.0022965	0.753588	sign	#N/A	1.55221	#N/A
chrZ_13825000	Z	13825000	73.6309	67.6668	62.2394	87.922	6.49065e-05	0.707893	sign	#N/A	1.50887	#N/A
chrZ_16023000	Z	16023000	43.658	42.9518	38.9909	49.5131	0.0198113	0.787487	sign	#N/A	1.55875	#N/A
chrZ_19448000	Z	19448000	53.6391	50.6032	47.3739	61.499	0.00957798	0.770321	sign	#N/A	1.92314	#N/A
chrZ_27276000	Z	27276000	42.136	38.7397	35.3252	50.6804	0.000279237	0.697018	sign	#N/A	2.50585	#N/A
chrZ_27296000	Z	27296000	46.7887	42.5756	40.0968	55.184	0.000345931	0.726602	sign	#N/A	2.34758	#N/A
chrZ_28110000	Z	28110000	23.1249	22.6681	19.6297	27.5098	0.00115137	0.713551	sign	#N/A	1.58011	#N/A
chrZ_29085000	Z	29085000	56.9552	51.8869	48.2793	67.8396	0.000201855	0.711668	sign	#N/A	1.42418	#N/A
chrZ_29086000	Z	29086000	58.471	57.2888	51.9794	66.6148	0.0140829	0.780298	sign	#N/A	1.38695	#N/A
chrZ_29088000	Z	29088000	36.9337	32.0688	30.911	44.4894	0.000455468	0.694795	sign	#N/A	1.31957	#N/A
chrZ_29489000	Z	29489000	86.8572	81.1274	75.5679	101.02	0.000139025	0.748048	sign	#N/A	1.48736	#N/A
chrZ_29490000	Z	29490000	116.071	110.784	103.5	131.842	0.00278409	0.785029	sign	#N/A	1.45112	#N/A
chrZ_29491000	Z	29491000	107.51	102.147	95.2877	122.844	0.000903093	0.775679	sign	#N/A	1.41897	#N/A
chrZ_29492000	Z	29492000	66.669	63.3133	59.5409	75.6116	0.0299755	0.787457	sign	#N/A	1.39896	#N/A
chrZ_30195000	Z	30195000	80.1705	70.5192	71.0464	91.617	0.0140829	0.775472	sign	#N/A	1.25918	1
chrZ_30196000	Z	30196000	52.7259	48.0087	42.6884	65.3185	2.0723e-05	0.653543	sign	#N/A	1.24612	1
chrZ_30197000	Z	30197000	78.6473	73.6463	70.1701	89.2823	0.00732448	0.785935	sign	#N/A	1.23158	1
chrZ_30198000	Z	30198000	66.4848	60.7795	56.4047	79.1308	0.000261735	0.712802	sign	#N/A	1.19853	1
chrZ_30199000	Z	30199000	69.293	61.9407	61.358	79.2478	0.01644	0.774255	sign	#N/A	1.18051	1
chrZ_30200000	Z	30200000	32.699	30.1712	28.75	37.6532	0.019152	0.763547	sign	#N/A	1.16448	1
chrZ_30304000	Z	30304000	62.5256	58.1804	53.4566	73.9031	0.00377382	0.723334	sign	#N/A	1.46391	#N/A
chrZ_30305000	Z	30305000	114.221	105.85	101.099	130.683	0.00158375	0.773621	sign	#N/A	1.44615	#N/A
chrZ_30306000	Z	30306000	75.7837	71.3507	65.2654	88.9794	0.0005853	0.733489	sign	#N/A	1.42826	#N/A
chrZ_30307000	Z	30307000	95.298	86.4034	84.9976	108.22	0.0246154	0.785413	sign	#N/A	1.38964	#N/A
chrZ_30308000	Z	30308000	101.251	92.1607	88.4427	117.32	0.00129846	0.753858	sign	#N/A	1.35495	#N/A
chrZ_32956000	Z	32956000	36.3688	33.509	32.6271	41.0629	0.0267327	0.794564	sign	#N/A	1.73559	#N/A
chrZ_33299000	Z	33299000	25.2745	24.4333	21.7429	29.7052	0.00035345	0.731956	sign	#N/A	1.58067	#N/A
chrZ_33301000	Z	33301000	40.7135	40.4401	35.3921	47.3895	9.30891e-06	0.746834	sign	#N/A	1.52193	#N/A
chrZ_33645000	Z	33645000	19.6812	19.5081	17.5492	22.356	0.0262949	0.78499	sign	#N/A	1.5401	#N/A
chrZ_33647000	Z	33647000	37.067	33.6737	31.9733	43.4572	0.010649	0.735743	sign	#N/A	1.4984	#N/A
chrZ_33648000	Z	33648000	56.3191	52.6725	49.9207	64.3462	0.0294926	0.775813	sign	#N/A	1.45905	#N/A
chrZ_36425000	Z	36425000	25.8629	26.1032	22.799	29.7067	7.10784e-05	0.767468	sign	#N/A	1.47171	#N/A
chrZ_37682000	Z	37682000	36.1805	35.6498	32.5514	40.7333	0.00104067	0.799136	sign	#N/A	1.73009	#N/A
chrZ_37683000	Z	37683000	35.9623	34.7915	32.5168	40.2849	0.00732448	0.807172	sign	#N/A	1.69734	#N/A
chrZ_38931000	Z	38931000	27.3947	26.4129	22.7988	33.1604	1.64385e-06	0.687531	sign	#N/A	1.43785	#N/A
chrZ_42286000	Z	42286000	16.8009	16.7721	15.4389	18.5096	0.0447248	0.834106	sign	#N/A	1.69157	#N/A
chrZ_42287000	Z	42287000	6.62802	6.21066	5.54043	7.99245	0.000185065	0.693208	sign	#N/A	1.64969	#N/A
chrZ_42318000	Z	42318000	115.841	113.474	105.104	129.312	0.0234192	0.812797	sign	#N/A	1.45243	#N/A
chrZ_42319000	Z	42319000	145.951	142.132	131.816	163.685	0.00815853	0.805305	sign	#N/A	1.42795	#N/A
chrZ_42320000	Z	42320000	171.519	164.569	153.795	193.755	0.00152247	0.793759	sign	#N/A	1.39177	#N/A
chrZ_42321000	Z	42321000	138.728	130.662	124.667	156.369	0.00719482	0.797261	sign	#N/A	1.38317	#N/A
chrZ_42322000	Z	42322000	108.835	103.899	98.0303	122.391	0.0053714	0.800963	sign	#N/A	1.37518	#N/A
chrZ_42571000	Z	42571000	36.0218	32.788	31.4095	41.808	0.0178997	0.751281	sign	#N/A	1.30039	#N/A
chrZ_42572000	Z	42572000	60.9402	57.8234	54.7178	68.7465	0.0056751	0.795936	sign	#N/A	1.25969	#N/A
chrZ_42573000	Z	42573000	66.5807	60.2089	56.4244	79.3223	0.000261735	0.711331	sign	#N/A	1.2291	#N/A
chrZ_42575000	Z	42575000	62.3523	56.5838	54.1835	72.6005	0.00557266	0.746323	sign	#N/A	1.17569	#N/A
chrZ_42633000	Z	42633000	57.328	50.0127	49.3055	67.3927	0.00438286	0.731615	sign	#N/A	1.5288	2
chrZ_42634000	Z	42634000	81.0741	76.7514	67.5466	98.0449	1.25046e-05	0.688935	sign	#N/A	1.49613	2
chrZ_42635000	Z	42635000	64.5533	59.2866	54.3453	77.3597	0.00017331	0.702502	sign	#N/A	1.46022	2
chrZ_42636000	Z	42636000	64.0644	59.4098	55.9863	74.1988	0.00446435	0.754544	sign	#N/A	1.43384	2
chrZ_42637000	Z	42637000	87.9438	82.7916	77.6579	100.848	0.00171352	0.77005	sign	#N/A	1.42632	2
chrZ_42638000	Z	42638000	77.3798	73.3921	69.0557	87.8227	0.0280861	0.786308	sign	#N/A	1.41949	2
chrZ_42651000	Z	42651000	38.0157	33.2251	30.9302	46.9048	5.92374e-05	0.659426	sign	#N/A	1.24374	#N/A
chrZ_42652000	Z	42652000	50.5719	48.2794	42.0219	61.2984	0.000849559	0.68553	sign	#N/A	1.21524	#N/A
chrZ_42691000	Z	42691000	48.0515	45.4425	43.3398	53.9626	0.0110316	0.803146	sign	#N/A	1.43936	#N/A
chrZ_42692000	Z	42692000	50.4697	46.5529	44.2356	58.2907	0.00262894	0.75888	sign	#N/A	1.40781	#N/A
chrZ_42694000	Z	42694000	42.9152	39.6585	36.4927	50.9725	0.00517638	0.715929	sign	#N/A	1.3555	#N/A
chrZ_42695000	Z	42695000	29.932	27.2612	24.6722	36.5308	0.000418714	0.67538	sign	#N/A	1.32041	#N/A
chrZ_42783000	Z	42783000	43.7008	41.5974	38.7378	49.927	0.00243382	0.775888	sign	#N/A	1.34527	#N/A
chrZ_42807000	Z	42807000	20.9101	19.9849	17.9323	24.6459	0.000885031	0.727599	sign	#N/A	1.55246	#N/A
chrZ_42808000	Z	42808000	64.6722	62.905	59.0049	71.7822	0.0335725	0.821999	sign	#N/A	1.54654	#N/A
chrZ_42810000	Z	42810000	71.1677	68.1008	63.0882	81.3038	0.00155286	0.775956	sign	#N/A	1.52237	#N/A
chrZ_42811000	Z	42811000	54.6403	50.3284	48.1444	62.7898	0.00132481	0.766755	sign	#N/A	1.4958	#N/A
chrZ_42812000	Z	42812000	48.3932	44.0586	43.6548	54.3377	0.01644	0.803398	sign	#N/A	1.48516	#N/A
chrZ_43092000	Z	43092000	40.4085	37.6106	36.1758	45.7186	0.0178997	0.79127	sign	#N/A	1.45827	#N/A
chrZ_44073000	Z	44073000	74.5484	68.4935	63.8212	88.0062	0.000235018	0.72519	sign	#N/A	1.39006	#N/A
chrZ_48955000	Z	48955000	5.14057	3.58066	3.57472	7.105	0.040034	0.503128	sign	#N/A	1.45409	#N/A
chrZ_49068000	Z	49068000	33.3242	33.0964	29.3442	38.3173	0.000940655	0.765823	sign	#N/A	1.43381	3
chrZ_49069000	Z	49069000	103.063	93.7875	88.3702	121.497	0.0002154	0.727347	sign	#N/A	1.41323	3
chrZ_49070000	Z	49070000	73.527	64.7634	61.1441	89.0619	0.000155254	0.686535	sign	#N/A	1.3758	3
chrZ_49071000	Z	49071000	82.1511	76.274	69.6903	97.7836	0.000240187	0.712699	sign	#N/A	1.34486	3
chrZ_49072000	Z	49072000	109.909	100.086	91.2533	133.313	1.73224e-06	0.684505	sign	#N/A	1.30662	3
chrZ_49073000	Z	49073000	51.4601	46.0156	42.8402	62.2741	0.000495328	0.687929	sign	#N/A	1.27172	3
chrZ_56211000	Z	56211000	59.416	54.3241	52.108	68.5842	0.00815853	0.759767	sign	#N/A	#N/A	#N/A
chrZ_56212000	Z	56212000	61.0036	55.6611	54.0951	69.6706	0.0138398	0.776441	sign	#N/A	#N/A	#N/A
chrZ_56213000	Z	56213000	68.1012	61.9673	58.7409	79.8441	0.000116401	0.735696	sign	#N/A	#N/A	#N/A
chrZ_56234000	Z	56234000	100.319	93.2015	88.4525	115.206	0.00706624	0.767778	sign	#N/A	1.40099	#N/A
chrZ_56235000	Z	56235000	82.4283	76.3846	72.3689	95.0483	0.0110316	0.761391	sign	#N/A	1.34893	#N/A
chrZ_56236000	Z	56236000	110.911	103.169	96.4215	129.088	0.000250672	0.746945	sign	#N/A	1.32918	#N/A
chrZ_56270000	Z	56270000	67.0213	64.3596	59.1977	76.8363	0.00349836	0.770439	sign	#N/A	1.73847	#N/A
chrZ_64863000	Z	64863000	100.512	97.6049	91.2534	112.128	0.0294926	0.813835	sign	#N/A	1.62984	#N/A
chrZ_64864000	Z	64864000	67.6338	63.7621	60.6314	76.4185	0.0234192	0.793412	sign	#N/A	1.58814	#N/A
chrZ_64865000	Z	64865000	183.275	176.899	165.474	205.606	0.00161537	0.804812	sign	#N/A	1.56624	#N/A
chrZ_64866000	Z	64866000	138.081	128.951	122.489	157.642	0.00356505	0.777009	sign	#N/A	1.53491	#N/A
chrZ_64867000	Z	64867000	130.386	123.693	114.357	150.495	0.000220094	0.759878	sign	#N/A	1.49812	#N/A
chrZ_69026000	Z	69026000	13.6052	12.3899	11.8985	15.7462	0.0258673	0.755641	sign	#N/A	1.73636	#N/A
chrZ_70248000	Z	70248000	61.4767	58.4788	52.8951	72.2428	6.20269e-05	0.732186	sign	#N/A	1.5849	#N/A
chrZ_70249000	Z	70249000	57.9879	52.0961	51.3982	66.2549	0.0185172	0.775764	sign	#N/A	1.54736	#N/A
chrZ_70676000	Z	70676000	43.6514	39.6646	39.1777	49.2639	0.031471	0.795261	sign	#N/A	1.60351	#N/A
chrZ_71109000	Z	71109000	94.9723	87.4827	82.7983	110.245	0.00174726	0.751038	sign	#N/A	1.79044	#N/A
chrZ_71110000	Z	71110000	72.6813	65.0277	62.4927	85.4634	0.00252985	0.731222	sign	#N/A	1.74974	#N/A
chrZ_71111000	Z	71111000	63.5088	58.9365	52.6927	77.078	4.81855e-05	0.683627	sign	#N/A	1.70948	#N/A
chrZ_71112000	Z	71112000	70.5887	65.272	58.3754	85.9109	2.69574e-06	0.679487	sign	#N/A	1.66702	#N/A
chrZ_71113000	Z	71113000	41.1347	37.7751	36.2065	47.3173	0.0167225	0.765185	sign	#N/A	1.62906	#N/A
chrZ_73358000	Z	73358000	9.13216	8.83481	8.06173	10.4751	0.0156154	0.769611	sign	#N/A	1.60045	#N/A
chrZ_73359000	Z	73359000	12.8865	12.7713	11.1828	15.0237	0.00200461	0.744343	sign	#N/A	1.57205	#N/A
chrZ_73380000	Z	73380000	98.8447	88.4063	86.112	114.818	0.00200461	0.749984	sign	#N/A	3.16012	#N/A
chrZ_73381000	Z	73381000	88.342	80.7533	77.6992	101.694	0.012469	0.764051	sign	#N/A	3.15003	#N/A
chrZ_73382000	Z	73382000	69.2454	60.9497	57.4573	84.0341	0.000124474	0.683739	sign	#N/A	3.11388	#N/A
chrZ_73383000	Z	73383000	84.5781	78.2296	73.1874	98.8683	0.000636192	0.740251	sign	#N/A	3.10558	#N/A
chrZ_76671000	Z	76671000	108.68	105.313	98.757	121.128	0.019152	0.815309	sign	#N/A	1.33845	#N/A
