# Supplementary material for: The regulation of methylation on the Z chromosome and the identification of multiple novel Male Hyper-Methylated regions in the chicken
Source: PLoS Genet. 2024 Mar 8;20(3):e1010719. doi: 10.1371/journal.pgen.1010719 (PMC10954189; doi:10.1371/journal.pgen.1010719)
Supplement: S4 Table — The phenotype of each methylation QTL (methylation window), nearest marker to the methylation QTL, LOD score, confidence interval, and nearest marker to each confidence are given, as well as whether the QTL is cis or trans in effect, are all given. (XLSX) [file pgen.1010719.s005.xlsx]

## Sheet: Sheet1
phenotype	marker	lod	ci	sexint	QTL_chr	phenotype_chr	pos_cM	CI_low	CI_high	CI_low_Marker	CI_high_Marker	type	significance
chrZ_25000	Gg_rs15154698	7.35252	chr2:1032.4-1118.56	sex	2	Z	1050.96	1032.4	1118.56	Gg_rs14248701	rbl2639	trans	suggestive
chrZ_59000	Gg_rs15282380	6.01291	chr3:181-270.84	sex	3	Z	219	181	270.84	X3_16300000	Gg_rs14327472	trans	suggestive
chrZ_61000	Gg_rs15282380	6.18085	chr3:181-270.84	sex	3	Z	219	181	270.84	X3_16300000	Gg_rs14327472	trans	suggestive
chrZ_118000	Gg_rs15282380	8.37064	chr3:181-270.84	sex	3	Z	219	181	270.84	X3_16300000	Gg_rs14327472	trans	significant
chrZ_120000	Gg_rs15282380	6.48449	chr3:181-270.84	sex	3	Z	219	181	270.84	X3_16300000	Gg_rs14327472	trans	suggestive
chrZ_122000	Gg_rs15282380	9.1077	chr3:181-270.84	sex	3	Z	219	181	270.84	X3_16300000	Gg_rs14327472	trans	significant
chrZ_124000	Gg_rs15282380	7.23307	chr3:181-270.84	sex	3	Z	219	181	270.84	X3_16300000	Gg_rs14327472	trans	suggestive
chrZ_125000	Gg_rs15282380	9.54824	chr3:181-270.84	sex	3	Z	219	181	270.84	X3_16300000	Gg_rs14327472	trans	significant
chrZ_129000	Gg_rs15282380	9.21582	chr3:181-270.84	sex	3	Z	219	181	270.84	X3_16300000	Gg_rs14327472	trans	significant
chrZ_130000	Gg_rs15282380	7.22193	chr3:181-270.84	sex	3	Z	219	181	270.84	X3_16300000	Gg_rs14327472	trans	suggestive
chrZ_133000	Gg_rs15282380	6.08759	chr3:181-270.84	sex	3	Z	219	181	270.84	X3_16300000	Gg_rs14327472	trans	suggestive
chrZ_166000	Gg_rs15282380	6.68233	chr3:181-270.84	sex	3	Z	219	181	270.84	X3_16300000	Gg_rs14327472	trans	suggestive
chrZ_232000	Gg_rs15282380	6.52402	chr3:181-270.84	sex	3	Z	219	181	270.84	X3_16300000	Gg_rs14327472	trans	suggestive
chrZ_305000	Gg_rs15282380	9.56811	chr3:181-270.84	sex	3	Z	219	181	270.84	X3_16300000	Gg_rs14327472	trans	significant
chrZ_323000	Gg_rs15282380	6.11965	chr3:181-270.84	sex	3	Z	219	181	270.84	X3_16300000	Gg_rs14327472	trans	suggestive
chrZ_409000	Gg_rs15282380	6.92386	chr3:181-270.84	sex	3	Z	219	181	270.84	X3_16300000	Gg_rs14327472	trans	suggestive
chrZ_725000	Gg_rs13901810	8.08602	chr1:1393.29-1417.54	sex	1	Z	1409.38	1393.29	1417.54	Gg_rs13648017	Gg_rs14858939	trans	significant
chrZ_878000	X1_134165693	6.91706	chr1:1728.57-1757.02	sex	1	Z	1745.77	1728.57	1757.02	Gg_rs14885294	Gg_rs13939684	trans	suggestive
chrZ_1194000	GG_rs15181258	8.90568	chr21:0-16.35	sex	21	Z	8.69	0	16.35	Gg_rs15180293	Gg_rs15181639	trans	significant
chrZ_1305000	Gg_rs15282380	5.92141	chr3:181-270.84	sex	3	Z	219	181	270.84	X3_16300000	Gg_rs14327472	trans	suggestive
chrZ_1344000	Gg_rs15282380	9.14859	chr3:181-270.84	sex	3	Z	219	181	270.84	X3_16300000	Gg_rs14327472	trans	significant
chrZ_1346000	Gg_rs15282380	8.98344	chr3:181-270.84	sex	3	Z	219	181	270.84	X3_16300000	Gg_rs14327472	trans	significant
chrZ_1347000	Gg_rs15282380	10.3297	chr3:181-270.84	sex	3	Z	219	181	270.84	X3_16300000	Gg_rs14327472	trans	significant
chrZ_1348000	Gg_rs15282380	7.55209	chr3:181-270.84	sex	3	Z	219	181	270.84	X3_16300000	Gg_rs14327472	trans	suggestive
chrZ_1436000	Gg_rs15282380	7.71901	chr3:181-270.84	sex	3	Z	219	181	270.84	X3_16300000	Gg_rs14327472	trans	significant
chrZ_1438000	Gg_rs15282380	5.98964	chr3:181-270.84	sex	3	Z	219	181	270.84	X3_16300000	Gg_rs14327472	trans	suggestive
chrZ_1459000	Gg_rs15282380	6.24082	chr3:181-270.84	sex	3	Z	219	181	270.84	X3_16300000	Gg_rs14327472	trans	suggestive
chrZ_1540000	Gg_rs15718481	6.56052	chr5:310.49-357.54	sex	5	Z	318.36	310.49	357.54	Gg_rs15713537	Gg_rs15726907	trans	suggestive
chrZ_1560000	GG_rs15181258	6.56855	chr21:0-16.35	sex	21	Z	8.69	0	16.35	Gg_rs15180293	Gg_rs15181639	trans	suggestive
chrZ_1681000	Gg_rs15282380	6.7019	chr3:181-270.84	sex	3	Z	219	181	270.84	X3_16300000	Gg_rs14327472	trans	suggestive
chrZ_1771000	Gg_rs14671718	7.63168	chr9:86.7-105.32	sex	9	Z	102.34	86.7	105.32	GG_rs15957333	Gg_rs16667467	trans	suggestive
chrZ_1820000	snp.146.19.59713.S.2	5.92288	chr1:1625.53-1728.49	sex	1	Z	1688.09	1625.53	1728.49	Gg_rs14877932	Gg_rs14885084	trans	suggestive
chrZ_1905000	Gg_rs14131525	6.12853	chr2:1-41.4	sex	2	Z	1	1	41.4	Gg_rs14131525	Gg_rs14132382	trans	suggestive
chrZ_2046000	Gg_rs15282380	9.40622	chr3:181-270.84	sex	3	Z	219	181	270.84	X3_16300000	Gg_rs14327472	trans	significant
chrZ_2324000	snp.317.20.11874.S.1	6.29101	chr1:2094.51-2334.16	sex	1	Z	2210.81	2094.51	2334.16	X1_185988681	rbl1360	trans	suggestive
chrZ_2621000	Gg_rs15865067	6.01533	chr7:176.48-225.14	sex	7	Z	212.26	176.48	225.14	Gg_rs13781603	Gg_rs14620075	trans	suggestive
chrZ_2680000	Gg_rs13546113	6.67124	chr4:0-29.52	sex	4	Z	10	0	29.52	X4_1267185	Gg_rs14421145	trans	suggestive
chrZ_3120000	Gg_rs14858437	6.38758	chr1:1408.1-1500.49	sex	1	Z	1410.84	1408.1	1500.49	Gg_rs13901810	Gg_rs13910957	trans	suggestive
chrZ_3139000	Gg_rs15828492	6.13569	chr7:0-58.22	sex	7	Z	10.48	0	58.22	Gg_rs15826188	Gg_rs16575534	trans	suggestive
chrZ_3287000	Gg_rs14445431	7.11436	chr4:242.06-276.05	sex	4	Z	261.06	242.06	276.05	Gg_rs15524336	GG_rs13514546	trans	suggestive
chrZ_3357000	Gg_rs14292805	6.56583	chr24:0-14.08	sex	24	Z	0	0	14.08	Gg_rs14292805	Gg_rs14293179	trans	suggestive
chrZ_3400000	Gg_rs15184205	6.35776	chr21:60.3-120.1	sex	21	Z	75.8	60.3	120.1	Gg_rs15183964	GG_rs16183301	trans	suggestive
chrZ_3482000	Gg_rs14858437	6.61208	chr1:1408.1-1417.54	sex	1	Z	1410.84	1408.1	1417.54	Gg_rs13901810	Gg_rs14858939	trans	suggestive
chrZ_3529000	Gg_rs13609494	5.96568	chr12:34.82-85.17	sex	12	Z	57.81	34.82	85.17	Gg_rs13621493	Gg_rs14974529	trans	suggestive
chrZ_3566000	Gg_rs14500265	6.29631	chr4:541.29-568.94	sex	4	Z	568.94	541.29	568.94	Gg_rs14496623	Gg_rs14500265	trans	suggestive
chrZ_3644000	Gg_rs14019836	8.78665	chr11:0-35.84	sex	11	Z	16.53	0	35.84	Gg_rs14957923	Gg_rs14961831	trans	significant
chrZ_3928000	Gg_rs15184205	7.01145	chr21:60.3-120.1	sex	21	Z	75.8	60.3	120.1	Gg_rs15183964	GG_rs16183301	trans	suggestive
chrZ_4108000	Gg_rs13505733	6.26276	chr13:205.02-212.95	sex	13	Z	212.95	205.02	212.95	Gg_rs14064050	Gg_rs13505733	trans	suggestive
chrZ_4528000	Gg_rs14568888	6.13369	chr6:86.33-126.7	sex	6	Z	105.16	86.33	126.7	Gg_rs15765462	Gg_rs15777012	trans	suggestive
chrZ_4948000	Gg_rs14858437	6.5193	chr1:1393.29-1417.54	sex	1	Z	1410.38	1393.29	1417.54	Gg_rs13648017	Gg_rs14858939	trans	suggestive
chrZ_5006000	Gg_rs15282380	6.21792	chr3:181-270.84	sex	3	Z	219	181	270.84	X3_16300000	Gg_rs14327472	trans	suggestive
chrZ_5033000	Gg_rs14858437	6.03767	chr1:1408.1-1417.54	sex	1	Z	1410.84	1408.1	1417.54	Gg_rs13901810	Gg_rs14858939	trans	suggestive
chrZ_5587000	Gg_rs15773041	6.76737	chr6:105.16-126.7	sex	6	Z	112.27	105.16	126.7	Gg_rs14568888	Gg_rs15777012	trans	suggestive
chrZ_5700000	Gg_rs14858437	6.29263	chr1:1393.29-1759.79	sex	1	Z	1410.84	1393.29	1759.79	Gg_rs13648017	Gg_rs15427022	trans	suggestive
chrZ_6067000	Gg_rs14793763	6.35428	chr1:269.61-296.72	sex	1	Z	281.94	269.61	296.72	Gg_rs13832402	Gg_rs15194859	trans	suggestive
chrZ_6467000	Gg_rs14568888	6.26736	chr6:86.33-126.7	sex	6	Z	105.16	86.33	126.7	Gg_rs15765462	Gg_rs15777012	trans	suggestive
chrZ_6858000	Gg_rs14671718	6.29304	chr9:86.7-105.32	sex	9	Z	102	86.7	105.32	GG_rs15957333	Gg_rs16667467	trans	suggestive
chrZ_7042000	Gg_rs14622507	6.41021	chr7:236.01-262.16	sex	7	Z	247.47	236.01	262.16	Gg_rs15872202	Gg_rs15878354	trans	suggestive
chrZ_7064000	Gg_rs15828492	6.42004	chr7:0-58.22	sex	7	Z	10.48	0	58.22	Gg_rs15826188	Gg_rs16575534	trans	suggestive
chrZ_7142000	X3_36969573	6.07049	chr3:309.66-361.42	sex	3	Z	354	309.66	361.42	Gg_rs14334308	Gg_rs14342633	trans	suggestive
chrZ_7304000	rbl1871	6.25192	chr14:241.01-265.73	sex	14	Z	265.73	241.01	265.73	Gg_rs15002638	rbl1871	trans	suggestive
chrZ_7557000	rbl1871	7.34059	chr14:241.01-265.73	sex	14	Z	265.73	241.01	265.73	Gg_rs15002638	rbl1871	trans	suggestive
chrZ_7573000	Gg_rs15416272	6.76416	chr3:557.74-610.92	sex	3	Z	577	557.74	610.92	Gg_rs15403420	Gg_rs15427786	trans	suggestive
chrZ_8087000	Gg_rs15282380	7.45782	chr3:181-270.84	sex	3	Z	219	181	270.84	X3_16300000	Gg_rs14327472	trans	suggestive
chrZ_8196000	Gg_rs15282380	6.25992	chr3:181-270.84	sex	3	Z	219	181	270.84	X3_16300000	Gg_rs14327472	trans	suggestive
chrZ_8233000	Gg_rs15282380	6.18284	chr3:181-270.84	sex	3	Z	219	181	270.84	X3_16300000	Gg_rs14327472	trans	suggestive
chrZ_8239000	Gg_rs13608395	6.11513	chr9:96.99-145.29	sex	9	Z	120.42	96.99	145.29	Gg_rs13764479	Gg_rs15978131	trans	suggestive
chrZ_8274000	Gg_rs15282380	7.35502	chr3:181-270.84	sex	3	Z	219	181	270.84	X3_16300000	Gg_rs14327472	trans	suggestive
chrZ_8894000	Gg_rs15282380	6.60928	chr3:181-270.84	sex	3	Z	219	181	270.84	X3_16300000	Gg_rs14327472	trans	suggestive
chrZ_8969000	Gg_rs13608395	7.64614	chr9:96.99-145.29	sex	9	Z	120.42	96.99	145.29	Gg_rs13764479	Gg_rs15978131	trans	suggestive
chrZ_9484000	Gg_rs15282380	6.72137	chr3:181-270.84	sex	3	Z	219	181	270.84	X3_16300000	Gg_rs14327472	trans	suggestive
chrZ_9573000	Gg_rs15282380	6.16113	chr3:181-270.84	sex	3	Z	219	181	270.84	X3_16300000	Gg_rs14327472	trans	suggestive
chrZ_9621000	Gg_rs15666168	6.03708	chr5:92.14-131.24	sex	5	Z	95.63	92.14	131.24	Gg_rs14515559	snp.98.79.91070.S.2	trans	suggestive
chrZ_9648000	Gg_rs15060526	6.42907	chr2:41.4-145.68	sex	2	Z	97	41.4	145.68	Gg_rs14132382	Gg_rs14139143	trans	suggestive
chrZ_9994000	Gg_rs13609494	6.7563	chr12:34.82-85.17	sex	12	Z	57.81	34.82	85.17	Gg_rs13621493	Gg_rs14974529	trans	suggestive
chrZ_10114000	Gg_rs13744918	6.32294	chr17:15.5-81.37	sex	17	Z	58.07	15.5	81.37	Gg_rs15033588	Gg_rs13744523	trans	suggestive
chrZ_10232000	Gg_rs14647568	6.71541	chr8:91.83-138.8	sex	8	Z	103	91.83	138.8	Gg_rs15912619	X8_21627386	trans	suggestive
chrZ_10251000	Gg_rs14793763	6.78915	chr1:269.61-296.72	sex	1	Z	281.94	269.61	296.72	Gg_rs13832402	Gg_rs15194859	trans	suggestive
chrZ_10309000	Gg_rs15060526	5.92919	chr2:90.91-145.68	sex	2	Z	98.38	90.91	145.68	Gg_rs14133982	Gg_rs14139143	trans	suggestive
chrZ_10343000	Gg_rs14133982	6.4256	chr2:41.4-98.38	sex	2	Z	92	41.4	98.38	Gg_rs14132382	Gg_rs15060526	trans	suggestive
chrZ_10357000	Gg_rs13761539	8.24674	chr2:1184.59-1275.66	sex	2	Z	1189.59	1184.59	1275.66	Gg_rs15167003	rbl4207	trans	significant
chrZ_10493000	Gg_rs14386273	6.64201	chr3:557.74-578.5	sex	3	Z	571.83	557.74	578.5	Gg_rs15403420	Gg_rs15416272	trans	suggestive
chrZ_10793000	Gg_rs13764479	6.66318	chr9:86.7-117.55	sex	9	Z	96.99	86.7	117.55	GG_rs15957333	Gg_rs15973318	trans	suggestive
chrZ_10917000	Gg_rs14131525	6.02823	chr2:1-98.38	sex	2	Z	1	1	98.38	Gg_rs14131525	Gg_rs15060526	trans	suggestive
chrZ_10978000	Gg_rs14877932	6.3181	chr1:1594.99-1688.09	sex	1	Z	1625.53	1594.99	1688.09	X1_117001710	snp.146.19.59713.S.2	trans	suggestive
chrZ_11719000	Gg_rs14131525	6.0011	chr2:1-98.38	sex	2	Z	1	1	98.38	Gg_rs14131525	Gg_rs15060526	trans	suggestive
chrZ_11723000	Gg_rs14500265	6.60073	chr4:541.29-568.94	sex	4	Z	568.94	541.29	568.94	Gg_rs14496623	Gg_rs14500265	trans	suggestive
chrZ_11825000	Gg_rs15416272	6.39193	chr3:571.83-610.92	sex	3	Z	578.5	571.83	610.92	Gg_rs14386273	Gg_rs15427786	trans	suggestive
chrZ_11999000	GG_rs15181258	7.15076	chr21:0-16.35	sex	21	Z	8.69	0	16.35	Gg_rs15180293	Gg_rs15181639	trans	suggestive
chrZ_12204000	rbl1871	6.18793	chr14:241.01-265.73	sex	14	Z	265.73	241.01	265.73	Gg_rs15002638	rbl1871	trans	suggestive
chrZ_12686000	rbl1871	5.92835	chr14:21.54-265.73	sex	14	Z	265.73	21.54	265.73	Gg_rs13530937	rbl1871	trans	suggestive
chrZ_12843000	Gg_rs15282380	7.2758	chr3:181-270.84	sex	3	Z	219	181	270.84	X3_16300000	Gg_rs14327472	trans	suggestive
chrZ_13158000	Gg_rs14971198	6.56544	chr12:3.4-34.82	sex	12	Z	27.32	3.4	34.82	Gg_rs14970690	Gg_rs13621493	trans	suggestive
chrZ_13278000	Gg_rs15202059	7.07482	chr23:63.84-154.94	sex	23	Z	122.12	63.84	154.94	RBL4501	Gg_rs15205981	trans	suggestive
chrZ_13335000	Gg_rs14306112	6.29962	chr28:26.97-107.33	sex	28	Z	54	26.97	107.33	X28_1608048	Gg_rs14307279	trans	suggestive
chrZ_13375000	rbl1871	6.31214	chr14:241.01-265.73	sex	14	Z	265.73	241.01	265.73	Gg_rs15002638	rbl1871	trans	suggestive
chrZ_13385000	Gg_rs14099860	6.13097	chr17:91.87-158.58	sex	17	Z	124	91.87	158.58	rbl4379	Gg_rs14098170	trans	suggestive
chrZ_13519000	Gg_rs14793763	6.34892	chr1:269.61-296.72	sex	1	Z	281.94	269.61	296.72	Gg_rs13832402	Gg_rs15194859	trans	suggestive
chrZ_13553000	Gg_rs13744918	6.80507	chr17:15.5-81.37	sex	17	Z	58.07	15.5	81.37	Gg_rs15033588	Gg_rs13744523	trans	suggestive
chrZ_13607000	X4_1267185	6.09266	chr4:0-10.25	sex	4	Z	0	0	10.25	X4_1267185	Gg_rs13546113	trans	suggestive
chrZ_13640000	Gg_rs15282380	6.22691	chr3:181-270.84	sex	3	Z	219	181	270.84	X3_16300000	Gg_rs14327472	trans	suggestive
chrZ_14090000	Gg_rs15679503	6.78562	chr5:131.24-200.39	sex	5	Z	182.4	131.24	200.39	snp.98.79.91070.S.2	Gg_rs15685956	trans	suggestive
chrZ_14094000	Gg_rs14671718	6.13531	chr9:86.7-117.55	sex	9	Z	102.34	86.7	117.55	GG_rs15957333	Gg_rs15973318	trans	suggestive
chrZ_14407000	Gg_rs15247667	7.87066	chr28:26.97-107.33	sex	28	Z	52.38	26.97	107.33	X28_1608048	Gg_rs14307279	trans	significant
chrZ_14499000	Gg_rs15679503	6.84347	chr5:131.24-200.39	sex	5	Z	182.4	131.24	200.39	snp.98.79.91070.S.2	Gg_rs15685956	trans	suggestive
chrZ_14808000	X18_4226902	6.82171	chr18:49.31-73.42	sex	18	Z	49.31	49.31	73.42	X18_4226902	Gg_rs13507726	trans	suggestive
chrZ_15181000	RBL4827	6.41069	chr8:0-21.19	sex	8	Z	0	0	21.19	RBL4827	Gg_rs13615250	trans	suggestive
chrZ_15332000	Gg_rs15773041	5.93181	chr6:86.33-126.7	sex	6	Z	112	86.33	126.7	Gg_rs15765462	Gg_rs15777012	trans	suggestive
chrZ_15548000	Gg_rs13744918	6.93557	chr17:15.5-81.37	sex	17	Z	58.07	15.5	81.37	Gg_rs15033588	Gg_rs13744523	trans	suggestive
chrZ_15658000	Gg_rs15666168	7.04269	chr5:92.14-131.24	sex	5	Z	95.63	92.14	131.24	Gg_rs14515559	snp.98.79.91070.S.2	trans	suggestive
chrZ_15817000	Gg_rs14500265	5.97651	chr4:541.29-568.94	sex	4	Z	568.94	541.29	568.94	Gg_rs14496623	Gg_rs14500265	trans	suggestive
chrZ_15863000	Gg_rs13609494	6.0945	chr12:34.82-85.17	sex	12	Z	57.81	34.82	85.17	Gg_rs13621493	Gg_rs14974529	trans	suggestive
chrZ_15870000	Gg_rs14031213	7.28612	chr12:0-27.32	sex	12	Z	1	0	27.32	Gg_rs14031213	Gg_rs14971198	trans	suggestive
chrZ_16115000	Gg_rs14267757	5.9338	chr20:0-14.97	sex	20	Z	0	0	14.97	Gg_rs14267757	Gg_rs15169731	trans	suggestive
chrZ_16488000	Gg_rs14858437	6.00277	chr1:1393.29-1417.54	sex	1	Z	1410.84	1393.29	1417.54	Gg_rs13648017	Gg_rs14858939	trans	suggestive
chrZ_16510000	Gg_rs14038468	6.46444	chr12:85.17-150.26	sex	12	Z	106.91	85.17	150.26	Gg_rs14974529	Gg_rs14979113	trans	suggestive
chrZ_16753000	Gg_rs15828492	6.6337	chr7:0-58.22	sex	7	Z	10.48	0	58.22	Gg_rs15826188	Gg_rs16575534	trans	suggestive
chrZ_16800000	snp.12.170.1166.S.1	6.68693	chr2:712.97-771.22	sex	2	Z	730.39	712.97	771.22	Gg_rs15118380	Gg_rs14218933	trans	suggestive
chrZ_17365000	Gg_rs13744918	6.28365	chr17:15.5-81.37	sex	17	Z	58.07	15.5	81.37	Gg_rs15033588	Gg_rs13744523	trans	suggestive
chrZ_17440000	Gg_rs14292805	6.57958	chr24:0-14.08	sex	24	Z	0	0	14.08	Gg_rs14292805	Gg_rs14293179	trans	suggestive
chrZ_17559000	Gg_rs14270861	7.62338	chr20:14.97-108.34	sex	20	Z	48	14.97	108.34	Gg_rs15169731	Gg_rs15173751	trans	suggestive
chrZ_17592000	Gg_rs15416272	7.52618	chr3:571.83-610.92	sex	3	Z	577	571.83	610.92	Gg_rs14386273	Gg_rs15427786	trans	suggestive
chrZ_17595000	Gg_rs14995644	6.92217	chr13:110.85-198.44	sex	13	Z	133.48	110.85	198.44	Gg_rs14058675	Gg_rs14062853	trans	suggestive
chrZ_17606000	X1_185988681	6.07088	chr1:2078.36-2210.81	sex	1	Z	2094.51	2078.36	2210.81	snp.4.489.26499.S.1	snp.317.20.11874.S.1	trans	suggestive
chrZ_17912000	Gg_rs15183964	6.50814	chr21:20.95-75.8	sex	21	Z	60.3	20.95	75.8	Gg_rs15182195	Gg_rs15184205	trans	suggestive
chrZ_17931000	Gg_rs14858437	6.0704	chr1:1393.29-1417.54	sex	1	Z	1410.38	1393.29	1417.54	Gg_rs13648017	Gg_rs14858939	trans	suggestive
chrZ_18044000	Gg_rs14139143	7.38163	chr2:98.38-162.05	sex	2	Z	145.68	98.38	162.05	Gg_rs15060526	Gg_rs15065217	trans	suggestive
chrZ_18049000	X4_1267185	7.78134	chr4:0-10.25	sex	4	Z	0	0	10.25	X4_1267185	Gg_rs13546113	trans	significant
chrZ_18293000	Gg_rs14638715	9.19594	chr8:21.19-89.31	sex	8	Z	68.59	21.19	89.31	Gg_rs13615250	Gg_rs16625881	trans	significant
chrZ_19089000	Gg_rs14500265	6.07423	chr4:541.29-568.94	sex	4	Z	568.94	541.29	568.94	Gg_rs14496623	Gg_rs14500265	trans	suggestive
chrZ_19128000	Gg_rs14040823	7.33987	chr12:106.91-165.49	sex	12	Z	152.5	106.91	165.49	Gg_rs14038468	Gg_rs14980322	trans	suggestive
chrZ_19151000	Gg_rs14133982	8.28237	chr2:41.4-98.38	sex	2	Z	90.91	41.4	98.38	Gg_rs14132382	Gg_rs15060526	trans	significant
chrZ_19184000	Gg_rs13609494	9.00877	chr12:34.82-85.17	sex	12	Z	57.81	34.82	85.17	Gg_rs13621493	Gg_rs14974529	trans	significant
chrZ_19405000	Gg_rs15828492	6.33505	chr7:0-58.22	sex	7	Z	10.48	0	58.22	Gg_rs15826188	Gg_rs16575534	trans	suggestive
chrZ_19557000	Gg_rs15126508	6.51455	chr2:733.11-771.22	sex	2	Z	745.11	733.11	771.22	Gg_rs15123125	Gg_rs14218933	trans	suggestive
chrZ_20239000	Gg_rs15060526	6.59229	chr2:90.91-145.68	sex	2	Z	97	90.91	145.68	Gg_rs14133982	Gg_rs14139143	trans	suggestive
chrZ_21125000	Gg_rs15919945	5.93883	chr8:91.83-138.8	sex	8	Z	100.5	91.83	138.8	Gg_rs15912619	X8_21627386	trans	suggestive
chrZ_21226000	Gg_rs14206130	6.22302	chr2:693.4-724.04	sex	2	Z	712.87	693.4	724.04	Gg_rs15115408	Gg_rs14208289	trans	suggestive
chrZ_21515000	Gg_rs14031213	6.66843	chr12:0-3.4	sex	12	Z	0	0	3.4	Gg_rs14031213	Gg_rs14970690	trans	suggestive
chrZ_21581000	Gg_rs14858437	6.2323	chr1:1393.29-1417.54	sex	1	Z	1410.84	1393.29	1417.54	Gg_rs13648017	Gg_rs14858939	trans	suggestive
chrZ_21699000	Gg_rs14652282	6.3838	chr8:138.8-219.11	sex	8	Z	172	138.8	219.11	X8_21627386	Gg_rs15935538	trans	suggestive
chrZ_21719000	Gg_rs15919945	7.01406	chr8:91.83-138.8	sex	8	Z	100.5	91.83	138.8	Gg_rs15912619	X8_21627386	trans	suggestive
chrZ_21745000	GG_rs15181258	5.92963	chr21:0-60.3	sex	21	Z	8.69	0	60.3	Gg_rs15180293	Gg_rs15183964	trans	suggestive
chrZ_21777000	Gg_rs15078248	8.04816	chr2:225.48-347.93	sex	2	Z	288.45	225.48	347.93	snp.2.314.169117.S.3	snp.5.86.55783.S.2	trans	significant
chrZ_21872000	Gg_rs14995644	7.04934	chr13:110.85-198.44	sex	13	Z	133.48	110.85	198.44	Gg_rs14058675	Gg_rs14062853	trans	suggestive
chrZ_21924000	Gg_rs15966902	6.06259	chr9:7.75-40.23	sex	9	Z	35.47	7.75	40.23	Gg_rs14660358	Gg_rs13767077	trans	suggestive
chrZ_22084000	Gg_rs14966910	5.93273	chr11:125.47-189.14	sex	11	Z	137.22	125.47	189.14	RBL3647	RBL2392	trans	suggestive
chrZ_22338000	Gg_rs15282380	7.90166	chr3:181-270.84	sex	3	Z	219	181	270.84	X3_16300000	Gg_rs14327472	trans	significant
chrZ_22494000	Gg_rs15416272	6.63348	chr3:571.83-610.92	sex	3	Z	578.5	571.83	610.92	Gg_rs14386273	Gg_rs15427786	trans	suggestive
chrZ_22623000	Gg_rs14660358	5.9876	chr9:0-35.47	sex	9	Z	7	0	35.47	Gg_rs15944485	Gg_rs15966902	trans	suggestive
chrZ_22703000	Gg_rs15282380	6.28698	chr3:181-270.84	sex	3	Z	219	181	270.84	X3_16300000	Gg_rs14327472	trans	suggestive
chrZ_22823000	X4_1267185	6.20275	chr4:0-10.25	sex	4	Z	0	0	10.25	X4_1267185	Gg_rs13546113	trans	suggestive
chrZ_23013000	snp.20.141.70769.S.1	6.18475	chr2:574.4-590.98	sex	2	Z	584.26	574.4	590.98	Gg_rs14187137	Gg_rs14190959	trans	suggestive
chrZ_23273000	Gg_rs13609494	7.20029	chr12:34.82-85.17	sex	12	Z	58	34.82	85.17	Gg_rs13621493	Gg_rs14974529	trans	suggestive
chrZ_23573000	Gg_rs15282380	6.65876	chr3:181-270.84	sex	3	Z	219	181	270.84	X3_16300000	Gg_rs14327472	trans	suggestive
chrZ_23689000	Gg_rs15282380	7.54493	chr3:181-270.84	sex	3	Z	219	181	270.84	X3_16300000	Gg_rs14327472	trans	suggestive
chrZ_23705000	Gg_rs13546113	6.13629	chr4:0-29.52	sex	4	Z	10.25	0	29.52	X4_1267185	Gg_rs14421145	trans	suggestive
chrZ_23706000	snp.146.19.59713.S.2	6.42461	chr1:1625.53-1728.49	sex	1	Z	1688.09	1625.53	1728.49	Gg_rs14877932	Gg_rs14885084	trans	suggestive
chrZ_23928000	Gg_rs15919945	6.79478	chr8:91.83-138.8	sex	8	Z	100.5	91.83	138.8	Gg_rs15912619	X8_21627386	trans	suggestive
chrZ_24181000	Gg_rs15060526	5.93712	chr2:41.4-145.68	sex	2	Z	98	41.4	145.68	Gg_rs14132382	Gg_rs14139143	trans	suggestive
chrZ_24184000	Gg_rs14386273	6.27388	chr3:557.74-610.92	sex	3	Z	573	557.74	610.92	Gg_rs15403420	Gg_rs15427786	trans	suggestive
chrZ_24334000	Gg_rs14858437	6.57471	chr1:1408.1-1417.54	sex	1	Z	1410.84	1408.1	1417.54	Gg_rs13901810	Gg_rs14858939	trans	suggestive
chrZ_24482000	Gg_rs13606603	5.97283	chr26:90.95-140.9	sex	26	Z	120.25	90.95	140.9	Gg_rs15233639	GG_rs16204548	trans	suggestive
chrZ_24495000	X4_1267185	6.05874	chr4:0-10.25	sex	4	Z	0	0	10.25	X4_1267185	Gg_rs13546113	trans	suggestive
chrZ_24600000	Gg_rs15416272	6.34965	chr3:571.83-610.92	sex	3	Z	578.5	571.83	610.92	Gg_rs14386273	Gg_rs15427786	trans	suggestive
chrZ_25092000	Gg_rs14568888	7.45147	chr6:86.33-112.27	sex	6	Z	106	86.33	112.27	Gg_rs15765462	Gg_rs15773041	trans	suggestive
chrZ_25123000	X1_185988681	6.66026	chr1:2078.36-2210.81	sex	1	Z	2094.51	2078.36	2210.81	snp.4.489.26499.S.1	snp.317.20.11874.S.1	trans	suggestive
chrZ_25490000	Gg_rs15252823	7.12971	chr28:107.33-131.36	sex	28	Z	131.36	107.33	131.36	Gg_rs14307279	GG_rs15252842	trans	suggestive
chrZ_25492000	Gg_rs13608395	6.18756	chr9:117.55-145.29	sex	9	Z	120.42	117.55	145.29	Gg_rs15973318	Gg_rs15978131	trans	suggestive
chrZ_25671000	Gg_rs14877932	6.24982	chr1:269.61-1688.09	sex	1	Z	1625.53	269.61	1688.09	Gg_rs13832402	snp.146.19.59713.S.2	trans	suggestive
chrZ_25682000	Gg_rs14877932	6.13388	chr1:269.61-1688.09	sex	1	Z	1625.53	269.61	1688.09	Gg_rs13832402	snp.146.19.59713.S.2	trans	suggestive
chrZ_25758000	Gg_rs14568888	7.61133	chr6:86.33-112.27	sex	6	Z	105.16	86.33	112.27	Gg_rs15765462	Gg_rs15773041	trans	suggestive
chrZ_25910000	Gg_rs15282380	6.44708	chr3:181-270.84	sex	3	Z	219	181	270.84	X3_16300000	Gg_rs14327472	trans	suggestive
chrZ_25982000	Gg_rs15416272	6.2173	chr3:571.83-610.92	sex	3	Z	578.5	571.83	610.92	Gg_rs14386273	Gg_rs15427786	trans	suggestive
chrZ_26008000	Gg_rs14342633	7.50732	chr3:351.44-375.03	sex	3	Z	361.42	351.44	375.03	Gg_rs15321001	Gg_rs13675715	trans	suggestive
chrZ_26035000	Gg_rs15765462	6.53009	chr6:69.3-105.16	sex	6	Z	86	69.3	105.16	Gg_rs15759637	Gg_rs14568888	trans	suggestive
chrZ_26287000	rbl1871	8.13209	chr14:241.01-265.73	sex	14	Z	265.73	241.01	265.73	Gg_rs15002638	rbl1871	trans	significant
chrZ_26422000	Gg_rs13724644	6.239	chr26:4.21-16.83	sex	26	Z	4.21	4.21	16.83	Gg_rs13724644	Gg_rs13605725	trans	suggestive
chrZ_26625000	Gg_rs15060526	6.32407	chr2:90.91-145.68	sex	2	Z	97	90.91	145.68	Gg_rs14133982	Gg_rs14139143	trans	suggestive
chrZ_26728000	Gg_rs14957923	6.21392	chr11:0-16.53	sex	11	Z	0	0	16.53	Gg_rs14957923	Gg_rs14019836	trans	suggestive
chrZ_27445000	Gg_rs14132382	6.04904	chr2:1-90.91	sex	2	Z	41.4	1	90.91	Gg_rs14131525	Gg_rs14133982	trans	suggestive
chrZ_27451000	snp.317.20.11874.S.1	5.95248	chr1:2094.51-2334.16	sex	1	Z	2210.81	2094.51	2334.16	X1_185988681	rbl1360	trans	suggestive
chrZ_27509000	Gg_rs14292805	7.03315	chr24:0-14.08	sex	24	Z	0	0	14.08	Gg_rs14292805	Gg_rs14293179	trans	suggestive
chrZ_27778000	Gg_rs13744918	6.55698	chr17:15.5-81.37	sex	17	Z	58.07	15.5	81.37	Gg_rs15033588	Gg_rs13744523	trans	suggestive
chrZ_28019000	Gg_rs14258054	6.74323	chr2:1184.59-1275.66	sex	2	Z	1193	1184.59	1275.66	Gg_rs15167003	rbl4207	trans	suggestive
chrZ_28090000	Gg_rs14258054	6.30605	chr2:1184.59-1275.66	sex	2	Z	1192.91	1184.59	1275.66	Gg_rs15167003	rbl4207	trans	suggestive
chrZ_28092000	Gg_rs14292805	5.98024	chr24:0-14.08	sex	24	Z	0	0	14.08	Gg_rs14292805	Gg_rs14293179	trans	suggestive
chrZ_28170000	rbl1871	6.95342	chr14:241.01-265.73	sex	14	Z	265.73	241.01	265.73	Gg_rs15002638	rbl1871	trans	suggestive
chrZ_28348000	GG_rs14549581	6.2275	chr5:369.14-424.2	sex	5	Z	379.54	369.14	424.2	Gg_rs13591321	Gg_rs15740880	trans	suggestive
chrZ_28423000	Gg_rs13609494	6.9941	chr12:34.82-85.17	sex	12	Z	57.81	34.82	85.17	Gg_rs13621493	Gg_rs14974529	trans	suggestive
chrZ_28779000	rbl1871	6.04244	chr14:241.01-265.73	sex	14	Z	265.73	241.01	265.73	Gg_rs15002638	rbl1871	trans	suggestive
chrZ_29145000	Gg_rs15247667	6.51265	chr28:26.97-107.33	sex	28	Z	52.38	26.97	107.33	X28_1608048	Gg_rs14307279	trans	suggestive
chrZ_29426000	Gg_rs15361114	6.85507	chr3:419.42-439.57	sex	3	Z	436	419.42	439.57	Gg_rs15352400	Gg_rs16281414	trans	suggestive
chrZ_29543000	Gg_rs13609494	5.97498	chr12:34.82-85.17	sex	12	Z	57.81	34.82	85.17	Gg_rs13621493	Gg_rs14974529	trans	suggestive
chrZ_29551000	X4_1267185	6.09636	chr4:0-10.25	sex	4	Z	0	0	10.25	X4_1267185	Gg_rs13546113	trans	suggestive
chrZ_30003000	Gg_rs13604720	7.29077	chr24:22.37-72.66	sex	24	Z	60.71	22.37	72.66	GG_rs16194400	Gg_rs14294768	trans	suggestive
chrZ_30083000	rbl1871	8.10329	chr14:241.01-265.73	sex	14	Z	265.73	241.01	265.73	Gg_rs15002638	rbl1871	trans	significant
chrZ_30086000	Gg_rs15247667	6.7061	chr28:26.97-107.33	sex	28	Z	52.38	26.97	107.33	X28_1608048	Gg_rs14307279	trans	suggestive
chrZ_30293000	rbl1871	6.35294	chr14:241.01-265.73	sex	14	Z	265.73	241.01	265.73	Gg_rs15002638	rbl1871	trans	suggestive
chrZ_30404000	rbl1871	6.37331	chr14:241.01-265.73	sex	14	Z	265.73	241.01	265.73	Gg_rs15002638	rbl1871	trans	suggestive
chrZ_30521000	Gg_rs13609494	6.20983	chr12:34.82-85.17	sex	12	Z	57.81	34.82	85.17	Gg_rs13621493	Gg_rs14974529	trans	suggestive
chrZ_30590000	Gg_rs14568888	6.24605	chr6:86.33-126.7	sex	6	Z	105.16	86.33	126.7	Gg_rs15765462	Gg_rs15777012	trans	suggestive
chrZ_30603000	Gg_rs15202059	6.03553	chr23:63.84-154.94	sex	23	Z	122.12	63.84	154.94	RBL4501	Gg_rs15205981	trans	suggestive
chrZ_30614000	snp.146.19.59713.S.2	6.79268	chr1:1625.53-1728.49	sex	1	Z	1688.09	1625.53	1728.49	Gg_rs14877932	Gg_rs14885084	trans	suggestive
chrZ_30804000	rbl1871	6.02671	chr14:241.01-265.73	sex	14	Z	265.73	241.01	265.73	Gg_rs15002638	rbl1871	trans	suggestive
chrZ_30896000	rbl1871	5.9624	chr14:241.01-265.73	sex	14	Z	265.73	241.01	265.73	Gg_rs15002638	rbl1871	trans	suggestive
chrZ_31021000	Gg_rs13609494	6.26981	chr12:34.82-85.17	sex	12	Z	57.81	34.82	85.17	Gg_rs13621493	Gg_rs14974529	trans	suggestive
chrZ_31038000	Gg_rs14292805	6.21201	chr24:0-14.08	sex	24	Z	0	0	14.08	Gg_rs14292805	Gg_rs14293179	trans	suggestive
chrZ_31165000	Gg_rs15123125	6.34348	chr2:712.97-740.86	sex	2	Z	733.11	712.97	740.86	Gg_rs15118380	Gg_rs15125113	trans	suggestive
chrZ_31234000	Gg_rs14253602	6.24749	chr2:1130.68-1162.46	sex	2	Z	1139.07	1130.68	1162.46	Gg_rs13794988	Gg_rs16155378	trans	suggestive
chrZ_31549000	Gg_rs15326621	8.06352	chr3:351.44-375.03	sex	3	Z	359	351.44	375.03	Gg_rs15321001	Gg_rs13675715	trans	significant
chrZ_31557000	Gg_rs15282380	6.63938	chr3:181-270.84	sex	3	Z	219	181	270.84	X3_16300000	Gg_rs14327472	trans	suggestive
chrZ_31580000	Gg_rs14858437	7.9391	chr1:1408.1-1417.54	sex	1	Z	1410.84	1408.1	1417.54	Gg_rs13901810	Gg_rs14858939	trans	significant
chrZ_31751000	GG_rs15181258	6.97158	chr21:0-16.35	sex	21	Z	8.69	0	16.35	Gg_rs15180293	Gg_rs15181639	trans	suggestive
chrZ_31943000	Gg_rs14413960	7.64527	chr3:733.93-745.46	sex	3	Z	745.46	733.93	745.46	Gg_rs14411789	Gg_rs14413960	trans	suggestive
chrZ_32044000	Gg_rs14793763	5.98707	chr1:269.61-296.72	sex	1	Z	281.94	269.61	296.72	Gg_rs13832402	Gg_rs15194859	trans	suggestive
chrZ_32063000	Gg_rs14386273	6.73897	chr3:557.74-578.5	sex	3	Z	571.83	557.74	578.5	Gg_rs15403420	Gg_rs15416272	trans	suggestive
chrZ_32095000	Gg_rs15817738	6.41364	chr6:299.59-324.93	sex	6	Z	324.93	299.59	324.93	Gg_rs14592224	Gg_rs15817738	trans	suggestive
chrZ_32106000	rbl1871	6.21228	chr14:241.01-265.73	sex	14	Z	265.73	241.01	265.73	Gg_rs15002638	rbl1871	trans	suggestive
chrZ_32174000	rbl2524	6.81584	chr2:942.45-980.09	sex	2	Z	961.05	942.45	980.09	RBL1120	Gg_rs15146557	trans	suggestive
chrZ_32195000	Gg_rs15205981	6.46339	chr23:122.12-154.94	sex	23	Z	154.94	122.12	154.94	Gg_rs15202059	Gg_rs15205981	trans	suggestive
chrZ_32323000	Gg_rs14119166	9.0994	chr19:27.2-76.97	sex	19	Z	62.01	27.2	76.97	Gg_rs14116811	Gg_rs15047011	trans	significant
chrZ_32781000	Gg_rs15187890	6.26355	chr22:50.52-62.4	sex	22	Z	62.4	50.52	62.4	Gg_rs15190690	Gg_rs15187890	trans	suggestive
chrZ_33273000	Gg_rs14568888	7.53935	chr6:86.33-112.27	sex	6	Z	105.16	86.33	112.27	Gg_rs15765462	Gg_rs15773041	trans	suggestive
chrZ_33351000	Gg_rs15944485	6.06943	chr9:0-35.47	sex	9	Z	0	0	35.47	Gg_rs15944485	Gg_rs15966902	trans	suggestive
chrZ_33415000	Gg_rs15773041	6.92541	chr6:105.16-126.7	sex	6	Z	112.27	105.16	126.7	Gg_rs14568888	Gg_rs15777012	trans	suggestive
chrZ_33432000	X4_1267185	6.67792	chr4:0-10.25	sex	4	Z	0	0	10.25	X4_1267185	Gg_rs13546113	trans	suggestive
chrZ_33527000	rbl1871	6.18778	chr14:241.01-265.73	sex	14	Z	265.73	241.01	265.73	Gg_rs15002638	rbl1871	trans	suggestive
chrZ_33539000	Gg_rs13744918	6.10513	chr17:15.5-81.37	sex	17	Z	58.07	15.5	81.37	Gg_rs15033588	Gg_rs13744523	trans	suggestive
chrZ_33705000	Gg_rs13609494	7.63295	chr12:34.82-85.17	sex	12	Z	57.81	34.82	85.17	Gg_rs13621493	Gg_rs14974529	trans	suggestive
chrZ_33737000	Gg_rs15326621	6.12449	chr3:309.66-375.03	sex	3	Z	359	309.66	375.03	Gg_rs14334308	Gg_rs13675715	trans	suggestive
chrZ_33988000	Gg_rs15030463	6.37642	chr17:91.87-123.02	sex	17	Z	118.81	91.87	123.02	rbl4379	Gg_rs14099860	trans	suggestive
chrZ_34225000	Gg_rs14292805	6.85879	chr24:0-60.71	sex	24	Z	0	0	60.71	Gg_rs14292805	Gg_rs13604720	trans	suggestive
chrZ_34280000	Gg_rs15047011	6.48847	chr19:27.2-76.97	sex	19	Z	76.97	27.2	76.97	Gg_rs14116811	Gg_rs15047011	trans	suggestive
chrZ_34562000	Gg_rs13744918	7.56591	chr17:15.5-81.37	sex	17	Z	58.07	15.5	81.37	Gg_rs15033588	Gg_rs13744523	trans	suggestive
chrZ_34572000	Gg_rs13609494	7.38758	chr12:34.82-85.17	sex	12	Z	57.81	34.82	85.17	Gg_rs13621493	Gg_rs14974529	trans	suggestive
chrZ_34601000	Gg_rs15282380	6.57178	chr3:181-270.84	sex	3	Z	219	181	270.84	X3_16300000	Gg_rs14327472	trans	suggestive
chrZ_34656000	Gg_rs13606603	6.03582	chr26:90.95-140.9	sex	26	Z	120.25	90.95	140.9	Gg_rs15233639	GG_rs16204548	trans	suggestive
chrZ_35056000	Gg_rs13744918	5.98452	chr17:15.5-81.37	sex	17	Z	58.07	15.5	81.37	Gg_rs15033588	Gg_rs13744523	trans	suggestive
chrZ_35097000	Gg_rs14568888	6.24269	chr6:86.33-112.27	sex	6	Z	105.16	86.33	112.27	Gg_rs15765462	Gg_rs15773041	trans	suggestive
chrZ_35134000	Gg_rs13744918	6.56299	chr17:15.5-81.37	sex	17	Z	58.07	15.5	81.37	Gg_rs15033588	Gg_rs13744523	trans	suggestive
chrZ_35161000	Gg_rs15880841	6.41755	chr7:262.16-311.53	sex	7	Z	277.9	262.16	311.53	Gg_rs15878354	Gg_rs13600357	trans	suggestive
chrZ_35205000	Gg_rs13744918	6.5565	chr17:15.5-81.37	sex	17	Z	58.07	15.5	81.37	Gg_rs15033588	Gg_rs13744523	trans	suggestive
chrZ_35445000	rbl1871	6.33998	chr14:241.01-265.73	sex	14	Z	265.73	241.01	265.73	Gg_rs15002638	rbl1871	trans	suggestive
chrZ_35777000	GG_rs14304199	6.53519	chr27:68.23-118.06	sex	27	Z	118.06	68.23	118.06	Gg_rs15242418	GG_rs14304199	trans	suggestive
chrZ_36161000	Gg_rs15773041	6.51607	chr6:105.16-126.7	sex	6	Z	112.27	105.16	126.7	Gg_rs14568888	Gg_rs15777012	trans	suggestive
chrZ_36304000	X4_1267185	5.92923	chr4:0-10.25	sex	4	Z	0	0	10.25	X4_1267185	Gg_rs13546113	trans	suggestive
chrZ_36342000	X1_183897945	8.92344	chr1:2078.36-2210.81	sex	1	Z	2087.79	2078.36	2210.81	snp.4.489.26499.S.1	snp.317.20.11874.S.1	trans	significant
chrZ_36492000	Gg_rs13609494	6.28746	chr12:34.82-85.17	sex	12	Z	57.81	34.82	85.17	Gg_rs13621493	Gg_rs14974529	trans	suggestive
chrZ_36506000	Gg_rs14671718	7.18861	chr9:86.26-117.55	sex	9	Z	102.34	86.26	117.55	Gg_rs15959966	Gg_rs15973318	trans	suggestive
chrZ_36543000	Gg_rs14647568	6.09198	chr8:91.83-138.8	sex	8	Z	104.94	91.83	138.8	Gg_rs15912619	X8_21627386	trans	suggestive
chrZ_36568000	Gg_rs15828492	8.05501	chr7:0-58.22	sex	7	Z	10.48	0	58.22	Gg_rs15826188	Gg_rs16575534	trans	significant
chrZ_36731000	rbl1871	6.30802	chr14:241.01-265.73	sex	14	Z	265.73	241.01	265.73	Gg_rs15002638	rbl1871	trans	suggestive
chrZ_36747000	Gg_rs15679503	7.595	chr5:131.24-200.39	sex	5	Z	182.4	131.24	200.39	snp.98.79.91070.S.2	Gg_rs15685956	trans	suggestive
chrZ_36748000	Gg_rs14133982	6.5094	chr2:41.4-1031.5	sex	2	Z	90.91	41.4	1031.5	Gg_rs14132382	Gg_rs15152687	trans	suggestive
chrZ_36844000	rbl1871	6.06078	chr14:241.01-265.73	sex	14	Z	265.73	241.01	265.73	Gg_rs15002638	rbl1871	trans	suggestive
chrZ_36886000	X4_1267185	7.83712	chr4:0-10.25	sex	4	Z	0	0	10.25	X4_1267185	Gg_rs13546113	trans	significant
chrZ_37072000	Gg_rs15184205	6.05498	chr21:60.3-120.1	sex	21	Z	75.8	60.3	120.1	Gg_rs15183964	GG_rs16183301	trans	suggestive
chrZ_37179000	Gg_rs13744918	6.00589	chr17:15.5-81.37	sex	17	Z	58.07	15.5	81.37	Gg_rs15033588	Gg_rs13744523	trans	suggestive
chrZ_37316000	Gg_rs14995644	6.49199	chr13:110.85-198.44	sex	13	Z	133.48	110.85	198.44	Gg_rs14058675	Gg_rs14062853	trans	suggestive
chrZ_37326000	Gg_rs14386273	7.50994	chr3:557.74-578.5	sex	3	Z	571.83	557.74	578.5	Gg_rs15403420	Gg_rs15416272	trans	suggestive
chrZ_37607000	Gg_rs14647568	6.48408	chr8:91.83-138.8	sex	8	Z	104	91.83	138.8	Gg_rs15912619	X8_21627386	trans	suggestive
chrZ_37825000	snp.12.170.1166.S.1	6.38228	chr2:712.97-740.86	sex	2	Z	730	712.97	740.86	Gg_rs15118380	Gg_rs15125113	trans	suggestive
chrZ_37870000	Gg_rs14248701	6.53219	chr2:994.21-1050.96	sex	2	Z	1032	994.21	1050.96	snp.21.121.22418.S.3	Gg_rs15154698	trans	suggestive
chrZ_37993000	Gg_rs13531123	6.23618	chr14:4.68-36.05	sex	14	Z	25	4.68	36.05	Gg_rs13530447	Gg_rs14071785	trans	suggestive
chrZ_38015000	Gg_rs14858437	5.92655	chr1:1393.29-1500.49	sex	1	Z	1411.38	1393.29	1500.49	Gg_rs13648017	Gg_rs13910957	trans	suggestive
chrZ_38090000	Gg_rs14957923	5.991	chr11:0-70.37	sex	11	Z	0	0	70.37	Gg_rs14957923	Gg_rs14963019	trans	suggestive
chrZ_38212000	Gg_rs14671718	6.01491	chr9:51.07-117.55	sex	9	Z	102.34	51.07	117.55	Gg_rs14669552	Gg_rs15973318	trans	suggestive
chrZ_38263000	Gg_rs14568888	6.67278	chr6:86.33-112.27	sex	6	Z	105.16	86.33	112.27	Gg_rs15765462	Gg_rs15773041	trans	suggestive
chrZ_38656000	RBL4827	6.03028	chr8:0-21.19	sex	8	Z	0	0	21.19	RBL4827	Gg_rs13615250	trans	suggestive
chrZ_38856000	rbl1871	6.7086	chr14:241.01-265.73	sex	14	Z	265.73	241.01	265.73	Gg_rs15002638	rbl1871	trans	suggestive
chrZ_38953000	Gg_rs14858437	6.69645	chr1:1408.1-1417.54	sex	1	Z	1410.84	1408.1	1417.54	Gg_rs13901810	Gg_rs14858939	trans	suggestive
chrZ_39169000	Gg_rs14413960	6.66416	chr3:733.93-745.46	sex	3	Z	745.46	733.93	745.46	Gg_rs14411789	Gg_rs14413960	trans	suggestive
chrZ_39273000	Gg_rs15865067	6.90063	chr7:176.48-225.14	sex	7	Z	212.26	176.48	225.14	Gg_rs13781603	Gg_rs14620075	trans	suggestive
chrZ_39275000	snp.317.20.11874.S.1	6.15205	chr1:2094.51-2334.16	sex	1	Z	2210.81	2094.51	2334.16	X1_185988681	rbl1360	trans	suggestive
chrZ_39341000	Gg_rs15067636	7.29326	chr2:162.05-202.85	sex	2	Z	179.78	162.05	202.85	Gg_rs15065217	Gg_rs15069282	trans	suggestive
chrZ_39408000	X4_1267185	7.40519	chr4:0-10.25	sex	4	Z	0	0	10.25	X4_1267185	Gg_rs13546113	trans	suggestive
chrZ_39664000	Gg_rs15679503	6.9761	chr5:131.24-200.39	sex	5	Z	182.4	131.24	200.39	snp.98.79.91070.S.2	Gg_rs15685956	trans	suggestive
chrZ_39720000	Gg_rs15247667	8.78104	chr28:26.97-107.33	sex	28	Z	52.38	26.97	107.33	X28_1608048	Gg_rs14307279	trans	significant
chrZ_39968000	Gg_rs14858437	6.90933	chr1:1408.1-1500.49	sex	1	Z	1411.38	1408.1	1500.49	Gg_rs13901810	Gg_rs13910957	trans	suggestive
chrZ_40021000	Gg_rs13609494	6.20663	chr12:34.82-85.17	sex	12	Z	57.81	34.82	85.17	Gg_rs13621493	Gg_rs14974529	trans	suggestive
chrZ_40150000	Gg_rs14139246	6.17358	chr2:98.38-162.05	sex	2	Z	146	98.38	162.05	Gg_rs15060526	Gg_rs15065217	trans	suggestive
chrZ_40191000	snp.146.19.59713.S.2	6.34726	chr1:1625.53-1728.49	sex	1	Z	1688.09	1625.53	1728.49	Gg_rs14877932	Gg_rs14885084	trans	suggestive
chrZ_40210000	Gg_rs14133982	6.50048	chr2:41.4-98.38	sex	2	Z	90.91	41.4	98.38	Gg_rs14132382	Gg_rs15060526	trans	suggestive
chrZ_40353000	Gg_rs14292805	6.49724	chr24:0-14.08	sex	24	Z	0	0	14.08	Gg_rs14292805	Gg_rs14293179	trans	suggestive
chrZ_40611000	Gg_rs13609494	6.03189	chr12:34.82-85.17	sex	12	Z	57.81	34.82	85.17	Gg_rs13621493	Gg_rs14974529	trans	suggestive
chrZ_40791000	Gg_rs14568888	6.19993	chr6:86.33-112.27	sex	6	Z	105.16	86.33	112.27	Gg_rs15765462	Gg_rs15773041	trans	suggestive
chrZ_40794000	Gg_rs14858437	6.72029	chr1:1408.1-1417.54	sex	1	Z	1410.84	1408.1	1417.54	Gg_rs13901810	Gg_rs14858939	trans	suggestive
chrZ_40901000	Gg_rs13744918	6.69787	chr17:15.5-81.37	sex	17	Z	58.07	15.5	81.37	Gg_rs15033588	Gg_rs13744523	trans	suggestive
chrZ_41179000	Gg_rs15718481	6.3289	chr5:310.49-357.54	sex	5	Z	318.36	310.49	357.54	Gg_rs15713537	Gg_rs15726907	trans	suggestive
chrZ_41321000	Gg_rs15828492	5.925	chr7:0-58.22	sex	7	Z	10.48	0	58.22	Gg_rs15826188	Gg_rs16575534	trans	suggestive
chrZ_41898000	Gg_rs14306112	7.62548	chr28:26.97-107.33	sex	28	Z	54	26.97	107.33	X28_1608048	Gg_rs14307279	trans	suggestive
chrZ_41927000	X1_185988681	7.28297	chr1:2065.57-2210.81	sex	1	Z	2094.51	2065.57	2210.81	Gg_rs13555981	snp.317.20.11874.S.1	trans	suggestive
chrZ_42327000	X4_1267185	6.32214	chr4:0-10.25	sex	4	Z	0	0	10.25	X4_1267185	Gg_rs13546113	trans	suggestive
chrZ_42463000	Gg_rs14793763	7.59106	chr1:269.61-296.72	sex	1	Z	281.94	269.61	296.72	Gg_rs13832402	Gg_rs15194859	trans	suggestive
chrZ_42484000	Gg_rs14568888	8.761	chr6:86.33-112.27	sex	6	Z	105.16	86.33	112.27	Gg_rs15765462	Gg_rs15773041	trans	significant
chrZ_42867000	Gg_rs14568888	6.0873	chr6:86.33-126.7	sex	6	Z	105.16	86.33	126.7	Gg_rs15765462	Gg_rs15777012	trans	suggestive
chrZ_42923000	Gg_rs15679503	6.36552	chr5:131.24-200.39	sex	5	Z	182.4	131.24	200.39	snp.98.79.91070.S.2	Gg_rs15685956	trans	suggestive
chrZ_43050000	Gg_rs15416272	6.09856	chr3:571.83-610.92	sex	3	Z	578.5	571.83	610.92	Gg_rs14386273	Gg_rs15427786	trans	suggestive
chrZ_43264000	Gg_rs15466096	5.98234	chr26:4.21-16.83	sex	26	Z	11.02	4.21	16.83	Gg_rs13724644	Gg_rs13605725	trans	suggestive
chrZ_43404000	Gg_rs14647568	6.35163	chr8:91.83-138.8	sex	8	Z	104.94	91.83	138.8	Gg_rs15912619	X8_21627386	trans	suggestive
chrZ_43433000	Gg_rs14568888	6.59559	chr6:86.33-112.27	sex	6	Z	105.16	86.33	112.27	Gg_rs15765462	Gg_rs15773041	trans	suggestive
chrZ_43497000	Gg_rs14568888	5.94625	chr6:86.33-126.7	sex	6	Z	106	86.33	126.7	Gg_rs15765462	Gg_rs15777012	trans	suggestive
chrZ_43510000	Gg_rs14568888	6.46458	chr6:86.33-112.27	sex	6	Z	105.16	86.33	112.27	Gg_rs15765462	Gg_rs15773041	trans	suggestive
chrZ_43939000	rbl1871	6.38047	chr14:241.01-265.73	sex	14	Z	265.73	241.01	265.73	Gg_rs15002638	rbl1871	trans	suggestive
chrZ_44050000	Gg_rs15067636	5.9217	chr2:162.05-590.98	sex	2	Z	179.78	162.05	590.98	Gg_rs15065217	Gg_rs14190959	trans	suggestive
chrZ_44123000	Gg_rs15416272	6.56119	chr3:571.83-610.92	sex	3	Z	578.5	571.83	610.92	Gg_rs14386273	Gg_rs15427786	trans	suggestive
chrZ_44321000	rbl1871	6.28615	chr14:241.01-265.73	sex	14	Z	265.73	241.01	265.73	Gg_rs15002638	rbl1871	trans	suggestive
chrZ_44430000	Gg_rs15247667	6.14759	chr28:26.97-107.33	sex	28	Z	52.38	26.97	107.33	X28_1608048	Gg_rs14307279	trans	suggestive
chrZ_44489000	Gg_rs13606603	6.25827	chr26:90.95-140.9	sex	26	Z	120.25	90.95	140.9	Gg_rs15233639	GG_rs16204548	trans	suggestive
chrZ_44656000	Gg_rs13608395	6.26463	chr9:105.32-145.29	sex	9	Z	120	105.32	145.29	Gg_rs16667467	Gg_rs15978131	trans	suggestive
chrZ_44786000	Gg_rs15773041	6.21141	chr6:105.16-126.7	sex	6	Z	112.27	105.16	126.7	Gg_rs14568888	Gg_rs15777012	trans	suggestive
chrZ_44839000	Gg_rs14292805	5.93718	chr24:0-60.71	sex	24	Z	0	0	60.71	Gg_rs14292805	Gg_rs13604720	trans	suggestive
chrZ_45005000	Gg_rs15828492	6.33425	chr7:0-58.22	sex	7	Z	10.48	0	58.22	Gg_rs15826188	Gg_rs16575534	trans	suggestive
chrZ_45152000	rbl1871	6.71289	chr14:241.01-265.73	sex	14	Z	265.73	241.01	265.73	Gg_rs15002638	rbl1871	trans	suggestive
chrZ_45495000	Gg_rs14652282	6.79027	chr8:138.8-219.11	sex	8	Z	172	138.8	219.11	X8_21627386	Gg_rs15935538	trans	suggestive
chrZ_45666000	Gg_rs14858437	6.04168	chr1:1393.29-1500.49	sex	1	Z	1411.38	1393.29	1500.49	Gg_rs13648017	Gg_rs13910957	trans	suggestive
chrZ_46204000	Gg_rs15773041	6.38305	chr6:86.33-126.7	sex	6	Z	111	86.33	126.7	Gg_rs15765462	Gg_rs15777012	trans	suggestive
chrZ_46211000	Gg_rs13608395	7.01709	chr9:105.32-145.29	sex	9	Z	120	105.32	145.29	Gg_rs16667467	Gg_rs15978131	trans	suggestive
chrZ_46408000	X4_1267185	8.14048	chr4:0-10.25	sex	4	Z	0	0	10.25	X4_1267185	Gg_rs13546113	trans	significant
chrZ_46542000	Gg_rs13546113	6.87573	chr4:0-29.52	sex	4	Z	10	0	29.52	X4_1267185	Gg_rs14421145	trans	suggestive
chrZ_46598000	X4_1267185	5.98536	chr4:0-10.25	sex	4	Z	0	0	10.25	X4_1267185	Gg_rs13546113	trans	suggestive
chrZ_46707000	Gg_rs14568888	6.66414	chr6:86.33-126.7	sex	6	Z	106	86.33	126.7	Gg_rs15765462	Gg_rs15777012	trans	suggestive
chrZ_46902000	snp.17.141.24973.S.1	6.12485	chr3:419.42-457.17	sex	3	Z	432	419.42	457.17	Gg_rs15352400	Gg_rs14368844	trans	suggestive
chrZ_46950000	Gg_rs13609494	6.27915	chr12:34.82-85.17	sex	12	Z	57.81	34.82	85.17	Gg_rs13621493	Gg_rs14974529	trans	suggestive
chrZ_47091000	Gg_rs15416272	6.18745	chr3:557.74-610.92	sex	3	Z	578.5	557.74	610.92	Gg_rs15403420	Gg_rs15427786	trans	suggestive
chrZ_47257000	rbl1871	6.40625	chr14:241.01-265.73	sex	14	Z	265.73	241.01	265.73	Gg_rs15002638	rbl1871	trans	suggestive
chrZ_47272000	Gg_rs15416272	6.14685	chr3:375.03-610.92	sex	3	Z	578.5	375.03	610.92	Gg_rs13675715	Gg_rs15427786	trans	suggestive
chrZ_47378000	Gg_rs14306112	6.39869	chr28:26.97-107.33	sex	28	Z	54.89	26.97	107.33	X28_1608048	Gg_rs14307279	trans	suggestive
chrZ_47430000	Gg_rs14793763	6.28218	chr1:269.61-296.72	sex	1	Z	281.94	269.61	296.72	Gg_rs13832402	Gg_rs15194859	trans	suggestive
chrZ_47479000	X1_185988681	6.42825	chr1:2065.57-2210.81	sex	1	Z	2094.51	2065.57	2210.81	Gg_rs13555981	snp.317.20.11874.S.1	trans	suggestive
chrZ_47513000	Gg_rs16625881	6.40853	chr8:68.59-91.83	sex	8	Z	89.31	68.59	91.83	Gg_rs14638715	Gg_rs15912619	trans	suggestive
chrZ_47537000	Gg_rs14793763	6.09626	chr1:269.61-296.72	sex	1	Z	281.94	269.61	296.72	Gg_rs13832402	Gg_rs15194859	trans	suggestive
chrZ_47552000	Gg_rs15187890	6.02339	chr22:50.52-62.4	sex	22	Z	62.4	50.52	62.4	Gg_rs15190690	Gg_rs15187890	trans	suggestive
chrZ_47704000	Gg_rs13761539	6.59646	chr2:1184.59-1275.66	sex	2	Z	1191	1184.59	1275.66	Gg_rs15167003	rbl4207	trans	suggestive
chrZ_47728000	rbl1871	6.13522	chr14:241.01-265.73	sex	14	Z	265.73	241.01	265.73	Gg_rs15002638	rbl1871	trans	suggestive
chrZ_47812000	Gg_rs14671718	7.46611	chr9:86.7-117.55	sex	9	Z	102	86.7	117.55	GG_rs15957333	Gg_rs15973318	trans	suggestive
chrZ_47877000	Gg_rs15679503	6.15897	chr5:131.24-200.39	sex	5	Z	182.4	131.24	200.39	snp.98.79.91070.S.2	Gg_rs15685956	trans	suggestive
chrZ_47895000	snp.317.20.11874.S.1	5.99252	chr1:2094.51-2334.16	sex	1	Z	2210.81	2094.51	2334.16	X1_185988681	rbl1360	trans	suggestive
chrZ_47949000	rbl1871	7.14667	chr14:241.01-265.73	sex	14	Z	265.73	241.01	265.73	Gg_rs15002638	rbl1871	trans	suggestive
chrZ_48058000	rbl1871	7.12501	chr14:241.01-265.73	sex	14	Z	265.73	241.01	265.73	Gg_rs15002638	rbl1871	trans	suggestive
chrZ_48074000	Gg_rs14858437	6.4239	chr1:1408.1-1417.54	sex	1	Z	1410.84	1408.1	1417.54	Gg_rs13901810	Gg_rs14858939	trans	suggestive
chrZ_48127000	Gg_rs15973318	6.16092	chr9:105.32-120.42	sex	9	Z	117.55	105.32	120.42	Gg_rs16667467	Gg_rs13608395	trans	suggestive
chrZ_48658000	Gg_rs13609494	5.94909	chr12:34.82-85.17	sex	12	Z	57.81	34.82	85.17	Gg_rs13621493	Gg_rs14974529	trans	suggestive
chrZ_48686000	Gg_rs15205981	6.15267	chr23:122.12-154.94	sex	23	Z	154.94	122.12	154.94	Gg_rs15202059	Gg_rs15205981	trans	suggestive
chrZ_48698000	Gg_rs14568888	6.30206	chr6:86.33-126.7	sex	6	Z	106	86.33	126.7	Gg_rs15765462	Gg_rs15777012	trans	suggestive
chrZ_48853000	rbl1871	10.1279	chr14:241.01-265.73	sex	14	Z	265.73	241.01	265.73	Gg_rs15002638	rbl1871	trans	significant
chrZ_48878000	Gg_rs15060526	6.05628	chr2:90.91-145.68	sex	2	Z	98	90.91	145.68	Gg_rs14133982	Gg_rs14139143	trans	suggestive
chrZ_48918000	Gg_rs14793763	7.6925	chr1:269.61-296.72	sex	1	Z	281.94	269.61	296.72	Gg_rs13832402	Gg_rs15194859	trans	suggestive
chrZ_49059000	rbl1871	6.5821	chr14:241.01-265.73	sex	14	Z	265.73	241.01	265.73	Gg_rs15002638	rbl1871	trans	suggestive
chrZ_49097000	rbl1871	6.58282	chr14:241.01-265.73	sex	14	Z	265.73	241.01	265.73	Gg_rs15002638	rbl1871	trans	suggestive
chrZ_49272000	Gg_rs15205981	6.1873	chr23:122.12-154.94	sex	23	Z	154.94	122.12	154.94	Gg_rs15202059	Gg_rs15205981	trans	suggestive
chrZ_49326000	Gg_rs15679503	6.20613	chr5:131.24-200.39	sex	5	Z	182.4	131.24	200.39	snp.98.79.91070.S.2	Gg_rs15685956	trans	suggestive
chrZ_49665000	Gg_rs15060526	6.32039	chr2:90.91-145.68	sex	2	Z	98.38	90.91	145.68	Gg_rs14133982	Gg_rs14139143	trans	suggestive
chrZ_49820000	Gg_rs14895423	5.98656	chr1:1775.49-1842.69	sex	1	Z	1809.72	1775.49	1842.69	Gg_rs14891046	Gg_rs14897336	trans	suggestive
chrZ_49868000	Gg_rs15466096	6.52863	chr26:4.21-16.83	sex	26	Z	11.02	4.21	16.83	Gg_rs13724644	Gg_rs13605725	trans	suggestive
chrZ_50453000	X4_1267185	6.38474	chr4:0-10.25	sex	4	Z	0	0	10.25	X4_1267185	Gg_rs13546113	trans	suggestive
chrZ_50602000	Gg_rs15666168	6.08626	chr5:92.14-131.24	sex	5	Z	95.63	92.14	131.24	Gg_rs14515559	snp.98.79.91070.S.2	trans	suggestive
chrZ_50675000	Gg_rs14292805	6.10653	chr24:0-60.71	sex	24	Z	0	0	60.71	Gg_rs14292805	Gg_rs13604720	trans	suggestive
chrZ_50946000	X4_1267185	6.08179	chr4:0-10.25	sex	4	Z	0	0	10.25	X4_1267185	Gg_rs13546113	trans	suggestive
chrZ_50996000	X4_1267185	7.59826	chr4:0-10.25	sex	4	Z	0	0	10.25	X4_1267185	Gg_rs13546113	trans	suggestive
chrZ_51096000	Gg_rs14957923	6.23737	chr11:0-16.53	sex	11	Z	0	0	16.53	Gg_rs14957923	Gg_rs14019836	trans	suggestive
chrZ_51147000	Gg_rs15282380	5.941	chr3:181-270.84	sex	3	Z	219	181	270.84	X3_16300000	Gg_rs14327472	trans	suggestive
chrZ_51367000	RBL4827	6.30812	chr8:0-21.19	sex	8	Z	0	0	21.19	RBL4827	Gg_rs13615250	trans	suggestive
chrZ_51388000	Gg_rs14208289	7.02942	chr2:712.97-740.86	sex	2	Z	724.04	712.97	740.86	Gg_rs15118380	Gg_rs15125113	trans	suggestive
chrZ_51459000	Gg_rs15817738	5.93575	chr6:299.59-324.93	sex	6	Z	324.93	299.59	324.93	Gg_rs14592224	Gg_rs15817738	trans	suggestive
chrZ_51510000	X8_21627386	6.02832	chr8:104.94-172	sex	8	Z	138.8	104.94	172	Gg_rs14647568	Gg_rs14652282	trans	suggestive
chrZ_51559000	Gg_rs15828492	6.52372	chr7:0-58.22	sex	7	Z	10.48	0	58.22	Gg_rs15826188	Gg_rs16575534	trans	suggestive
chrZ_51596000	Gg_rs14957923	7.10219	chr11:0-16.53	sex	11	Z	0	0	16.53	Gg_rs14957923	Gg_rs14019836	trans	suggestive
chrZ_51683000	Gg_rs13858621	6.44044	chr1:442.43-884.13	sex	1	Z	801.64	442.43	884.13	hrm_chr1.29Mb	Calle_cGLA1	trans	suggestive
chrZ_51695000	Gg_rs14500265	6.09143	chr4:541.29-568.94	sex	4	Z	568.94	541.29	568.94	Gg_rs14496623	Gg_rs14500265	trans	suggestive
chrZ_51736000	Gg_rs14287506	5.95708	chr23:0-8.8	sex	23	Z	0	0	8.8	Gg_rs14287506	Gg_rs15192642	trans	suggestive
chrZ_51816000	Gg_rs15416272	6.08321	chr3:571.83-610.92	sex	3	Z	578.5	571.83	610.92	Gg_rs14386273	Gg_rs15427786	trans	suggestive
chrZ_52020000	GG_rs15181258	9.86881	chr21:0-16.35	sex	21	Z	8.69	0	16.35	Gg_rs15180293	Gg_rs15181639	trans	significant
chrZ_52426000	Gg_rs14647568	6.69638	chr8:91.83-138.8	sex	8	Z	104.94	91.83	138.8	Gg_rs15912619	X8_21627386	trans	suggestive
chrZ_52440000	Gg_rs15282380	7.29058	chr3:181-270.84	sex	3	Z	219	181	270.84	X3_16300000	Gg_rs14327472	trans	suggestive
chrZ_52480000	Gg_rs14457643	6.47267	chr4:276.05-371.61	sex	4	Z	320.93	276.05	371.61	GG_rs13514546	Gg_rs15577162	trans	suggestive
chrZ_52629000	Gg_rs14413960	6.13773	chr3:733.93-745.46	sex	3	Z	745.46	733.93	745.46	Gg_rs14411789	Gg_rs14413960	trans	suggestive
chrZ_52801000	Gg_rs15187890	6.27317	chr22:50.52-62.4	sex	22	Z	62.4	50.52	62.4	Gg_rs15190690	Gg_rs15187890	trans	suggestive
chrZ_53040000	Gg_rs14421644	6.30725	chr4:29.52-77.49	sex	4	Z	46.11	29.52	77.49	Gg_rs14421145	Gg_rs15481407	trans	suggestive
chrZ_53253000	Gg_rs15282380	6.86996	chr3:181-270.84	sex	3	Z	219	181	270.84	X3_16300000	Gg_rs14327472	trans	suggestive
chrZ_53320000	Gg_rs15282380	6.16303	chr3:181-270.84	sex	3	Z	219	181	270.84	X3_16300000	Gg_rs14327472	trans	suggestive
chrZ_53333000	Gg_rs13505733	6.08057	chr13:205.02-212.95	sex	13	Z	212.95	205.02	212.95	Gg_rs14064050	Gg_rs13505733	trans	suggestive
chrZ_53485000	Gg_rs14500265	7.01392	chr4:541.29-568.94	sex	4	Z	568.94	541.29	568.94	Gg_rs14496623	Gg_rs14500265	trans	suggestive
chrZ_53505000	Gg_rs14208289	6.04981	chr2:712.97-771.22	sex	2	Z	725	712.97	771.22	Gg_rs15118380	Gg_rs14218933	trans	suggestive
chrZ_53690000	Gg_rs15002638	6.97504	chr14:194.23-265.73	sex	14	Z	241.01	194.23	265.73	rbl1499	rbl1871	trans	suggestive
chrZ_54038000	X4_1267185	6.85423	chr4:0-10.25	sex	4	Z	0	0	10.25	X4_1267185	Gg_rs13546113	trans	suggestive
chrZ_54119000	GG_rs15181258	6.43684	chr21:0-16.35	sex	21	Z	8.69	0	16.35	Gg_rs15180293	Gg_rs15181639	trans	suggestive
chrZ_54224000	X3_16300000	6.41684	chr3:146.84-219	sex	3	Z	181	146.84	219	Gg_rs15749695	Gg_rs15282380	trans	suggestive
chrZ_54331000	Gg_rs14832321	6.15837	chr1:970.31-1050.74	sex	1	Z	1027.32	970.31	1050.74	Gg_rs14825458	Gg_rs13874954	trans	suggestive
chrZ_54477000	Gg_rs14671718	6.02684	chr9:86.7-117.55	sex	9	Z	101	86.7	117.55	GG_rs15957333	Gg_rs15973318	trans	suggestive
chrZ_54543000	Gg_rs15773041	6.59026	chr6:105.16-126.7	sex	6	Z	112.27	105.16	126.7	Gg_rs14568888	Gg_rs15777012	trans	suggestive
chrZ_54561000	Gg_rs14647568	6.6505	chr8:91.83-138.8	sex	8	Z	103	91.83	138.8	Gg_rs15912619	X8_21627386	trans	suggestive
chrZ_54665000	Gg_rs13608395	5.99764	chr9:96.99-145.29	sex	9	Z	120	96.99	145.29	Gg_rs13764479	Gg_rs15978131	trans	suggestive
chrZ_55776000	Gg_rs15282380	7.6688	chr3:181-270.84	sex	3	Z	219	181	270.84	X3_16300000	Gg_rs14327472	trans	suggestive
chrZ_55832000	X3_36969573	6.99627	chr3:351.44-361.42	sex	3	Z	355.2	351.44	361.42	Gg_rs15321001	Gg_rs14342633	trans	suggestive
chrZ_55912000	RBL4827	6.87785	chr8:0-21.19	sex	8	Z	0	0	21.19	RBL4827	Gg_rs13615250	trans	suggestive
chrZ_56730000	Gg_rs15060526	6.51593	chr2:90.91-145.68	sex	2	Z	98	90.91	145.68	Gg_rs14133982	Gg_rs14139143	trans	suggestive
chrZ_56737000	Gg_rs14133982	5.95318	chr2:41.4-98.38	sex	2	Z	90.91	41.4	98.38	Gg_rs14132382	Gg_rs15060526	trans	suggestive
chrZ_57003000	Gg_rs14208289	6.06852	chr2:693.4-740.86	sex	2	Z	724.04	693.4	740.86	Gg_rs15115408	Gg_rs15125113	trans	suggestive
chrZ_57312000	X18_4226902	6.18147	chr18:49.31-73.42	sex	18	Z	49.31	49.31	73.42	X18_4226902	Gg_rs13507726	trans	suggestive
chrZ_58074000	Gg_rs15679503	8.78287	chr5:131.24-200.39	sex	5	Z	182.4	131.24	200.39	snp.98.79.91070.S.2	Gg_rs15685956	trans	significant
chrZ_58127000	Gg_rs16155378	6.09128	chr2:1139.07-1184.59	sex	2	Z	1162.46	1139.07	1184.59	Gg_rs14253602	Gg_rs15167003	trans	suggestive
chrZ_58555000	Gg_rs15282380	7.12081	chr3:181-270.84	sex	3	Z	219	181	270.84	X3_16300000	Gg_rs14327472	trans	suggestive
chrZ_58558000	Gg_rs15282380	6.09298	chr3:181-270.84	sex	3	Z	219	181	270.84	X3_16300000	Gg_rs14327472	trans	suggestive
chrZ_58559000	Gg_rs15282380	7.08331	chr3:181-270.84	sex	3	Z	219	181	270.84	X3_16300000	Gg_rs14327472	trans	suggestive
chrZ_58638000	snp.12.170.1166.S.1	7.36353	chr2:712.97-740.86	sex	2	Z	730.39	712.97	740.86	Gg_rs15118380	Gg_rs15125113	trans	suggestive
chrZ_59081000	snp.26.313.24162.S.2	6.87264	chr1:1417.54-1594.82	sex	1	Z	1509.38	1417.54	1594.82	Gg_rs14858939	X1_116783698	trans	suggestive
chrZ_59454000	Gg_rs14858437	6.14893	chr1:1408.1-1417.54	sex	1	Z	1410.84	1408.1	1417.54	Gg_rs13901810	Gg_rs14858939	trans	suggestive
chrZ_59478000	RBL4827	6.15105	chr8:0-21.19	sex	8	Z	0	0	21.19	RBL4827	Gg_rs13615250	trans	suggestive
chrZ_59493000	X4_1267185	6.01642	chr4:0-447.89	sex	4	Z	0	0	447.89	X4_1267185	Gg_rs14487406	trans	suggestive
chrZ_59786000	Gg_rs15679503	7.67213	chr5:131.24-200.39	sex	5	Z	182.4	131.24	200.39	snp.98.79.91070.S.2	Gg_rs15685956	trans	suggestive
chrZ_59968000	Gg_rs13675715	6.07504	chr3:351.44-400.93	sex	3	Z	375.03	351.44	400.93	Gg_rs15321001	Gg_rs15337358	trans	suggestive
chrZ_60127000	Gg_rs15679503	5.92245	chr5:131.24-200.39	sex	5	Z	182.4	131.24	200.39	snp.98.79.91070.S.2	Gg_rs15685956	trans	suggestive
chrZ_60163000	GG_rs15181258	6.33842	chr21:0-16.35	sex	21	Z	8.69	0	16.35	Gg_rs15180293	Gg_rs15181639	trans	suggestive
chrZ_60221000	GG_rs14304199	6.05477	chr27:68.23-118.06	sex	27	Z	118.06	68.23	118.06	Gg_rs15242418	GG_rs14304199	trans	suggestive
chrZ_60378000	X1_185988681	6.08453	chr1:2078.36-2210.81	sex	1	Z	2094.38	2078.36	2210.81	snp.4.489.26499.S.1	snp.317.20.11874.S.1	trans	suggestive
chrZ_60439000	Gg_rs15416272	6.61578	chr3:571.83-610.92	sex	3	Z	578.5	571.83	610.92	Gg_rs14386273	Gg_rs15427786	trans	suggestive
chrZ_60943000	X1_183897945	7.3676	chr1:2078.36-2210.81	sex	1	Z	2087.79	2078.36	2210.81	snp.4.489.26499.S.1	snp.317.20.11874.S.1	trans	suggestive
chrZ_61433000	Gg_rs14858437	6.33949	chr1:1393.29-1417.54	sex	1	Z	1410.84	1393.29	1417.54	Gg_rs13648017	Gg_rs14858939	trans	suggestive
chrZ_61638000	rbl1871	7.68133	chr14:241.01-265.73	sex	14	Z	265.73	241.01	265.73	Gg_rs15002638	rbl1871	trans	suggestive
chrZ_61641000	Gg_rs14568888	6.10082	chr6:86.33-112.27	sex	6	Z	105.16	86.33	112.27	Gg_rs15765462	Gg_rs15773041	trans	suggestive
chrZ_62161000	Gg_rs14793763	6.01533	chr1:269.61-296.72	sex	1	Z	281.94	269.61	296.72	Gg_rs13832402	Gg_rs15194859	trans	suggestive
chrZ_62206000	Gg_rs15247667	6.37529	chr28:26.97-107.33	sex	28	Z	52.38	26.97	107.33	X28_1608048	Gg_rs14307279	trans	suggestive
chrZ_62382000	Gg_rs15273962	6.97458	chr3:59-134.31	sex	3	Z	59	59	134.31	Gg_rs15273962	Gg_rs14084016	trans	suggestive
chrZ_62710000	Gg_rs16175731	7.50326	chr20:237.3-252.29	sex	20	Z	249	237.3	252.29	Gg_rs15177950	Gg_rs14280872	trans	suggestive
chrZ_62736000	Gg_rs14568888	6.58164	chr6:86.33-112.27	sex	6	Z	105	86.33	112.27	Gg_rs15765462	Gg_rs15773041	trans	suggestive
chrZ_62914000	Gg_rs14568888	7.17814	chr6:86.33-126.7	sex	6	Z	105.16	86.33	126.7	Gg_rs15765462	Gg_rs15777012	trans	suggestive
chrZ_63295000	Gg_rs14647568	6.34842	chr8:91.83-138.8	sex	8	Z	104.94	91.83	138.8	Gg_rs15912619	X8_21627386	trans	suggestive
chrZ_63312000	Gg_rs15679503	7.02792	chr5:131.24-200.39	sex	5	Z	182.4	131.24	200.39	snp.98.79.91070.S.2	Gg_rs15685956	trans	suggestive
chrZ_63615000	RBL4976	7.05093	chr1:234.41-249.9	sex	1	Z	241.81	234.41	249.9	Gg_rs14080307	Gg_rs13826119	trans	suggestive
chrZ_63675000	Gg_rs15169731	7.0266	chr20:0.43-47.98	sex	20	Z	14.97	0.43	47.98	Gg_rs13630767	Gg_rs14270861	trans	suggestive
chrZ_63879000	Gg_rs14647568	6.36773	chr8:91.83-138.8	sex	8	Z	103	91.83	138.8	Gg_rs15912619	X8_21627386	trans	suggestive
chrZ_63973000	Gg_rs15416272	6.55249	chr3:557.74-610.92	sex	3	Z	577	557.74	610.92	Gg_rs15403420	Gg_rs15427786	trans	suggestive
chrZ_64218000	Gg_rs14568888	6.87961	chr6:86.33-112.27	sex	6	Z	105.16	86.33	112.27	Gg_rs15765462	Gg_rs15773041	trans	suggestive
chrZ_64220000	Gg_rs15247667	5.97339	chr28:26.97-107.33	sex	28	Z	53	26.97	107.33	X28_1608048	Gg_rs14307279	trans	suggestive
chrZ_64293000	Gg_rs14568888	7.84188	chr6:86.33-112.27	sex	6	Z	106	86.33	112.27	Gg_rs15765462	Gg_rs15773041	trans	significant
chrZ_64294000	Gg_rs14031213	6.10571	chr12:0-3.4	sex	12	Z	0	0	3.4	Gg_rs14031213	Gg_rs14970690	trans	suggestive
chrZ_64365000	Gg_rs14133982	6.5961	chr2:41.4-98.38	sex	2	Z	92	41.4	98.38	Gg_rs14132382	Gg_rs15060526	trans	suggestive
chrZ_64469000	rbl1871	6.05252	chr14:194.23-265.73	sex	14	Z	265.73	194.23	265.73	rbl1499	rbl1871	trans	suggestive
chrZ_64674000	Gg_rs15773041	6.17557	chr6:86.33-126.7	sex	6	Z	112.27	86.33	126.7	Gg_rs15765462	Gg_rs15777012	trans	suggestive
chrZ_64761000	rbl1871	8.00292	chr14:241.01-265.73	sex	14	Z	265.73	241.01	265.73	Gg_rs15002638	rbl1871	trans	significant
chrZ_64839000	Gg_rs14647568	7.36493	chr8:91.83-138.8	sex	8	Z	104	91.83	138.8	Gg_rs15912619	X8_21627386	trans	suggestive
chrZ_64954000	Gg_rs14568888	8.91178	chr6:86.33-112.27	sex	6	Z	105.16	86.33	112.27	Gg_rs15765462	Gg_rs15773041	trans	significant
chrZ_65053000	rbl1871	8.46695	chr14:241.01-265.73	sex	14	Z	265.73	241.01	265.73	Gg_rs15002638	rbl1871	trans	significant
chrZ_65345000	Gg_rs14568888	5.93875	chr6:86.33-112.27	sex	6	Z	105.16	86.33	112.27	Gg_rs15765462	Gg_rs15773041	trans	suggestive
chrZ_65368000	Gg_rs14133982	6.76412	chr2:41.4-98.38	sex	2	Z	90.91	41.4	98.38	Gg_rs14132382	Gg_rs15060526	trans	suggestive
chrZ_65423000	Gg_rs15126508	7.1947	chr2:733.11-771.22	sex	2	Z	745.11	733.11	771.22	Gg_rs15123125	Gg_rs14218933	trans	suggestive
chrZ_65617000	Gg_rs14858437	6.30722	chr1:1408.1-1417.54	sex	1	Z	1410.84	1408.1	1417.54	Gg_rs13901810	Gg_rs14858939	trans	suggestive
chrZ_65687000	Gg_rs14858437	6.27423	chr1:1326.88-1417.54	sex	1	Z	1410.84	1326.88	1417.54	Gg_rs14849510	Gg_rs14858939	trans	suggestive
chrZ_65724000	Gg_rs13546113	6.81262	chr4:0-29.52	sex	4	Z	10	0	29.52	X4_1267185	Gg_rs14421145	trans	suggestive
chrZ_65799000	Gg_rs15828492	6.24635	chr7:0-58.22	sex	7	Z	10.48	0	58.22	Gg_rs15826188	Gg_rs16575534	trans	suggestive
chrZ_65997000	Gg_rs15679503	5.94885	chr5:131.24-200.39	sex	5	Z	182.4	131.24	200.39	snp.98.79.91070.S.2	Gg_rs15685956	trans	suggestive
chrZ_66043000	Gg_rs15060526	6.35956	chr2:90.91-145.68	sex	2	Z	98.38	90.91	145.68	Gg_rs14133982	Gg_rs14139143	trans	suggestive
chrZ_66231000	Gg_rs13530937	6.28582	chr14:4.68-36.05	sex	14	Z	23	4.68	36.05	Gg_rs13530447	Gg_rs14071785	trans	suggestive
chrZ_66516000	Gg_rs14413960	6.62827	chr3:733.93-745.46	sex	3	Z	745	733.93	745.46	Gg_rs14411789	Gg_rs14413960	trans	suggestive
chrZ_66580000	Gg_rs14568888	7.49744	chr6:86.33-112.27	sex	6	Z	105.16	86.33	112.27	Gg_rs15765462	Gg_rs15773041	trans	suggestive
chrZ_67193000	Gg_rs14003134	6.26196	chr10:99.18-138.66	sex	10	Z	117.88	99.18	138.66	Gg_rs14002026	Gg_rs14006050	trans	suggestive
chrZ_67328000	Gg_rs14971198	6.30209	chr12:3.4-34.82	sex	12	Z	27.32	3.4	34.82	Gg_rs14970690	Gg_rs13621493	trans	suggestive
chrZ_67552000	Gg_rs14793763	6.37945	chr1:269.61-2334.16	sex	1	Z	281.94	269.61	2334.16	Gg_rs13832402	rbl1360	trans	suggestive
chrZ_67584000	Gg_rs15115408	6.10511	chr2:687.14-712.87	sex	2	Z	693.4	687.14	712.87	Gg_rs14200463	Gg_rs14206130	trans	suggestive
chrZ_67612000	Gg_rs15152687	6.09555	chr2:994.21-1050.96	sex	2	Z	1031.5	994.21	1050.96	snp.21.121.22418.S.3	Gg_rs15154698	trans	suggestive
chrZ_67631000	rbl2878	6.53947	chr21:75.8-120.81	sex	21	Z	120.81	75.8	120.81	Gg_rs15184205	rbl2878	trans	suggestive
chrZ_68367000	Gg_rs16682367	6.69992	chr25:100.4-191.4	sex	25	Z	191.4	100.4	191.4	snp.2347.3.303.S.1	Gg_rs16682367	trans	suggestive
chrZ_68385000	rbl1871	7.91004	chr14:241.01-265.73	sex	14	Z	265.73	241.01	265.73	Gg_rs15002638	rbl1871	trans	significant
chrZ_68449000	Gg_rs13761539	6.984	chr2:1184.59-1275.66	sex	2	Z	1189.59	1184.59	1275.66	Gg_rs15167003	rbl4207	trans	suggestive
chrZ_68709000	Gg_rs15174465	6.52151	chr20:108.34-191.78	sex	20	Z	114.81	108.34	191.78	Gg_rs15173751	Gg_rs15176962	trans	suggestive
chrZ_68941000	Gg_rs14568888	6.88761	chr6:86.33-112.27	sex	6	Z	105.16	86.33	112.27	Gg_rs15765462	Gg_rs15773041	trans	suggestive
chrZ_69100000	Gg_rs16281414	5.97305	chr3:437.05-578.5	sex	3	Z	441	437.05	578.5	Gg_rs15361114	Gg_rs15416272	trans	suggestive
chrZ_69194000	Gg_rs15828492	6.44149	chr7:0-58.22	sex	7	Z	10.48	0	58.22	Gg_rs15826188	Gg_rs16575534	trans	suggestive
chrZ_69253000	Gg_rs15190690	6.95368	chr22:50.52-62.4	sex	22	Z	50.52	50.52	62.4	Gg_rs15190690	Gg_rs15187890	trans	suggestive
chrZ_69507000	rbl1871	6.15166	chr14:241.01-265.73	sex	14	Z	265.73	241.01	265.73	Gg_rs15002638	rbl1871	trans	suggestive
chrZ_70094000	Gg_rs14957923	6.02268	chr11:0-16.53	sex	11	Z	0	0	16.53	Gg_rs14957923	Gg_rs14019836	trans	suggestive
chrZ_70111000	Gg_rs13724644	6.28336	chr26:4.21-49.46	sex	26	Z	4.21	4.21	49.46	Gg_rs13724644	Gg_rs15230937	trans	suggestive
chrZ_70220000	Gg_rs15416272	6.75067	chr3:571.83-610.92	sex	3	Z	578.5	571.83	610.92	Gg_rs14386273	Gg_rs15427786	trans	suggestive
chrZ_70515000	Gg_rs14671718	6.32551	chr9:96.99-117.55	sex	9	Z	102.34	96.99	117.55	Gg_rs13764479	Gg_rs15973318	trans	suggestive
chrZ_70725000	Gg_rs15282380	6.71673	chr3:181-270.84	sex	3	Z	219	181	270.84	X3_16300000	Gg_rs14327472	trans	suggestive
chrZ_70807000	Gg_rs15718481	6.2381	chr5:235.21-357.54	sex	5	Z	318.36	235.21	357.54	GG_rs15696504	Gg_rs15726907	trans	suggestive
chrZ_70836000	Gg_rs15282380	7.2866	chr3:181-270.84	sex	3	Z	219	181	270.84	X3_16300000	Gg_rs14327472	trans	suggestive
chrZ_70869000	Gg_rs15282380	6.89288	chr3:181-270.84	sex	3	Z	219	181	270.84	X3_16300000	Gg_rs14327472	trans	suggestive
chrZ_71036000	Gg_rs16667467	6.81041	chr9:96.99-117.55	sex	9	Z	105.32	96.99	117.55	Gg_rs13764479	Gg_rs15973318	trans	suggestive
chrZ_71059000	Gg_rs14355077	7.6269	chr3:410.78-431.09	sex	3	Z	418	410.78	431.09	Gg_rs14349767	snp.17.141.24973.S.1	trans	suggestive
chrZ_71181000	Gg_rs15184205	7.54619	chr21:60.3-120.1	sex	21	Z	75.8	60.3	120.1	Gg_rs15183964	GG_rs16183301	trans	suggestive
chrZ_71440000	Gg_rs14292805	6.57837	chr24:0-14.08	sex	24	Z	0	0	14.08	Gg_rs14292805	Gg_rs14293179	trans	suggestive
chrZ_71464000	Gg_rs14858437	5.94096	chr1:1408.1-1417.54	sex	1	Z	1410.84	1408.1	1417.54	Gg_rs13901810	Gg_rs14858939	trans	suggestive
chrZ_71502000	GG_rs15099683	6.59634	chr2:548.53-574.18	sex	2	Z	560	548.53	574.18	Gg_rs15097588	snp.20.234.4271.S.2	trans	suggestive
chrZ_71556000	Gg_rs13901810	6.14511	chr1:1393.29-1417.54	sex	1	Z	1408.38	1393.29	1417.54	Gg_rs13648017	Gg_rs14858939	trans	suggestive
chrZ_71908000	Gg_rs14647568	6.88955	chr8:91.83-138.8	sex	8	Z	103	91.83	138.8	Gg_rs15912619	X8_21627386	trans	suggestive
chrZ_71920000	Gg_rs14306112	6.55297	chr28:26.97-107.33	sex	28	Z	54.89	26.97	107.33	X28_1608048	Gg_rs14307279	trans	suggestive
chrZ_72058000	Gg_rs14133982	6.27358	chr2:41.4-98.38	sex	2	Z	92	41.4	98.38	Gg_rs14132382	Gg_rs15060526	trans	suggestive
chrZ_72099000	Gg_rs14568888	6.21271	chr6:86.33-126.7	sex	6	Z	105.16	86.33	126.7	Gg_rs15765462	Gg_rs15777012	trans	suggestive
chrZ_72211000	X8_21627386	6.42408	chr8:104.94-172	sex	8	Z	138.8	104.94	172	Gg_rs14647568	Gg_rs14652282	trans	suggestive
chrZ_72344000	rbl1871	6.28953	chr14:194.23-265.73	sex	14	Z	265.73	194.23	265.73	rbl1499	rbl1871	trans	suggestive
chrZ_72367000	Gg_rs15030463	7.09523	chr17:91.87-126.01	sex	17	Z	118.81	91.87	126.01	rbl4379	RBL3555	trans	suggestive
chrZ_72370000	Gg_rs13609494	6.44782	chr12:34.82-85.17	sex	12	Z	57.81	34.82	85.17	Gg_rs13621493	Gg_rs14974529	trans	suggestive
chrZ_72878000	Gg_rs15282380	8.1299	chr3:181-270.84	sex	3	Z	219	181	270.84	X3_16300000	Gg_rs14327472	trans	significant
chrZ_72965000	rbl1360	6.07615	chr1:2210.81-2351.76	sex	1	Z	2334.16	2210.81	2351.76	snp.317.20.11874.S.1	Gg_rs14939684	trans	suggestive
chrZ_73436000	Gg_rs14638715	6.52664	chr8:21.19-89.31	sex	8	Z	68.59	21.19	89.31	Gg_rs13615250	Gg_rs16625881	trans	suggestive
chrZ_73925000	Gg_rs14096699	6.04422	chr16:1-1	sex	16	Z	1	1	1	Gg_rs14096699	Gg_rs14096699	trans	suggestive
chrZ_75683000	Gg_rs14096699	6.12123	chr16:1-1	sex	16	Z	1	1	1	Gg_rs14096699	Gg_rs14096699	trans	suggestive
chrZ_76091000	Gg_rs15169731	5.95568	chr20:0.43-47.98	sex	20	Z	14.97	0.43	47.98	Gg_rs13630767	Gg_rs14270861	trans	suggestive
chrZ_76217000	Gg_rs15169731	6.07277	chr20:0.43-47.98	sex	20	Z	14.97	0.43	47.98	Gg_rs13630767	Gg_rs14270861	trans	suggestive
chrZ_79088000	Gg_rs15282380	6.39211	chr3:181-270.84	sex	3	Z	219	181	270.84	X3_16300000	Gg_rs14327472	trans	suggestive
chrZ_79125000	X4_1267185	6.49374	chr4:0-10.25	sex	4	Z	0	0	10.25	X4_1267185	Gg_rs13546113	trans	suggestive
chrZ_79243000	Gg_rs14858437	7.17802	chr1:1408.1-1417.54	sex	1	Z	1410.84	1408.1	1417.54	Gg_rs13901810	Gg_rs14858939	trans	suggestive
chrZ_79371000	X4_1267185	6.00834	chr4:0-10.25	sex	4	Z	0	0	10.25	X4_1267185	Gg_rs13546113	trans	suggestive
chrZ_79384000	rbl1871	7.3483	chr14:241.01-265.73	sex	14	Z	265.73	241.01	265.73	Gg_rs15002638	rbl1871	trans	suggestive
chrZ_79706000	Gg_rs15115408	6.76249	chr2:687.14-712.87	sex	2	Z	693.4	687.14	712.87	Gg_rs14200463	Gg_rs14206130	trans	suggestive
chrZ_79867000	Gg_rs14500265	8.11438	chr4:541.29-568.94	sex	4	Z	568.94	541.29	568.94	Gg_rs14496623	Gg_rs14500265	trans	significant
chrZ_79877000	RBL3647	6.22079	chr11:104.83-137.22	sex	11	Z	125.47	104.83	137.22	Gg_rs14026230	Gg_rs14966910	trans	suggestive
chrZ_80082000	Gg_rs15666168	5.98599	chr5:37.43-131.24	sex	5	Z	95.63	37.43	131.24	Gg_rs14353199	snp.98.79.91070.S.2	trans	suggestive
chrZ_80248000	Gg_rs15828492	6.47908	chr7:0-58.22	sex	7	Z	10.48	0	58.22	Gg_rs15826188	Gg_rs16575534	trans	suggestive
chrZ_80974000	Gg_rs15169731	5.97036	chr20:0.43-47.98	sex	20	Z	14.97	0.43	47.98	Gg_rs13630767	Gg_rs14270861	trans	suggestive
chrZ_81011000	Gg_rs15169731	6.07124	chr20:0.43-47.98	sex	20	Z	14.97	0.43	47.98	Gg_rs13630767	Gg_rs14270861	trans	suggestive
chrZ_81156000	Gg_rs14568888	6.60841	chr6:86.33-126.7	sex	6	Z	105.16	86.33	126.7	Gg_rs15765462	Gg_rs15777012	trans	suggestive
chrZ_81296000	Gg_rs14832321	6.85765	chr1:970.31-1050.74	sex	1	Z	1027.32	970.31	1050.74	Gg_rs14825458	Gg_rs13874954	trans	suggestive
chrZ_81361000	Gg_rs14248701	7.64579	chr2:994.21-1050.96	sex	2	Z	1032	994.21	1050.96	snp.21.121.22418.S.3	Gg_rs15154698	trans	suggestive
chrZ_81613000	Gg_rs15282380	8.30897	chr3:181-270.84	sex	3	Z	219	181	270.84	X3_16300000	Gg_rs14327472	trans	significant
chrZ_81771000	Gg_rs15282380	7.40853	chr3:181-270.84	sex	3	Z	219	181	270.84	X3_16300000	Gg_rs14327472	trans	suggestive
chrZ_81840000	X3_36969573	5.98173	chr3:351.44-361.42	sex	3	Z	355.2	351.44	361.42	Gg_rs15321001	Gg_rs14342633	trans	suggestive
chrZ_81894000	Gg_rs15282380	6.77048	chr3:181-270.84	sex	3	Z	219	181	270.84	X3_16300000	Gg_rs14327472	trans	suggestive
chrZ_81895000	Gg_rs15282380	7.83383	chr3:181-270.84	sex	3	Z	219	181	270.84	X3_16300000	Gg_rs14327472	trans	significant
chrZ_81897000	Gg_rs15282380	7.62027	chr3:181-270.84	sex	3	Z	219	181	270.84	X3_16300000	Gg_rs14327472	trans	suggestive
chrZ_81945000	X3_36969573	6.08682	chr3:309.66-361.42	sex	3	Z	354	309.66	361.42	Gg_rs14334308	Gg_rs14342633	trans	suggestive
chrZ_81949000	Gg_rs15282380	7.6954	chr3:181-270.84	sex	3	Z	219	181	270.84	X3_16300000	Gg_rs14327472	trans	suggestive
chrZ_81959000	Gg_rs15282380	6.11905	chr3:181-270.84	sex	3	Z	219	181	270.84	X3_16300000	Gg_rs14327472	trans	suggestive
chrZ_81997000	Gg_rs15282380	9.10423	chr3:181-270.84	sex	3	Z	219	181	270.84	X3_16300000	Gg_rs14327472	trans	significant
chrZ_82018000	Gg_rs15282380	5.95303	chr3:181-270.84	sex	3	Z	219	181	270.84	X3_16300000	Gg_rs14327472	trans	suggestive
chrZ_8007000	Gg_rs16131926	3.97562	chrX:66.27-353.15	nonsex	Z	Z	337	66.27	353.15	Gg_rs15996532	GG_rs14016786	cis	suggestive
chrZ_24776000	Gg_rs16768340	3.82161	chrX:227.36-408.11	nonsex	Z	Z	317.15	227.36	408.11	Gg_rs14066341	Gg_rs14770890	cis	suggestive
chrZ_25866000	GG_rs14016786	4.49742	chrX:227.36-408.11	nonsex	Z	Z	351	227.36	408.11	Gg_rs14066341	Gg_rs14770890	cis	significant
chrZ_28042000	Gg_rs16110306	4.10463	chrX:227.36-335.14	nonsex	Z	Z	302	227.36	335.14	Gg_rs14066341	Gg_rs16131926	cis	suggestive
chrZ_29446000	Gg_rs16131926	4.03365	chrX:0-335.14	nonsex	Z	Z	327	0	335.14	Gg_rs15002180	Gg_rs16131926	cis	suggestive
chrZ_35074000	GG_rs14016786	3.96098	chrX:146.67-353.15	nonsex	Z	Z	351	146.67	353.15	Gg_rs14756180	GG_rs14016786	cis	suggestive
chrZ_36246000	Gg_rs16110306	3.61844	chrX:100.15-454.29	nonsex	Z	Z	301.72	100.15	454.29	GG_rs16129479	Gg_rs16124385	cis	suggestive
chrZ_36981000	Gg_rs16768340	3.65307	chrX:301.72-348.56	nonsex	Z	Z	319	301.72	348.56	Gg_rs16110306	Gg_rs14956052	cis	suggestive
chrZ_37105000	Gg_rs16131926	4.01331	chrX:301.72-353.15	nonsex	Z	Z	334	301.72	353.15	Gg_rs16110306	GG_rs14016786	cis	suggestive
chrZ_37266000	Gg_rs16768340	4.27564	chrX:301.72-348.56	nonsex	Z	Z	321	301.72	348.56	Gg_rs16110306	Gg_rs14956052	cis	suggestive
chrZ_37875000	Gg_rs16768340	5.50875	chrX:301.72-335.14	nonsex	Z	Z	320	301.72	335.14	Gg_rs16110306	Gg_rs16131926	cis	significant
chrZ_37974000	Gg_rs16768340	4.0813	chrX:0-344.27	nonsex	Z	Z	321	0	344.27	Gg_rs15002180	Gg_rs16111918	cis	suggestive
chrZ_38155000	Gg_rs16131926	3.94654	chrX:0-477.07	nonsex	Z	Z	333	0	477.07	Gg_rs15002180	Gg_rs14781227	cis	suggestive
chrZ_39390000	Gg_rs16768340	4.28545	chrX:301.72-408.11	nonsex	Z	Z	320	301.72	408.11	Gg_rs16110306	Gg_rs14770890	cis	suggestive
chrZ_39884000	Gg_rs16114279	3.58187	chrX:0-408.11	nonsex	Z	Z	363	0	408.11	Gg_rs15002180	Gg_rs14770890	cis	suggestive
chrZ_41597000	Gg_rs16110306	4.56794	chrX:282.51-344.27	nonsex	Z	Z	302	282.51	344.27	UPS002	Gg_rs16111918	cis	significant
chrZ_41613000	GG_rs16782623	3.6929	chrX:317.15-360.02	nonsex	Z	Z	346	317.15	360.02	Gg_rs16768340	Gg_rs16114279	cis	suggestive
chrZ_43720000	GG_rs16782623	6.15947	chrX:317.15-353.15	nonsex	Z	Z	344.27	317.15	353.15	Gg_rs16768340	GG_rs14016786	cis	significant
chrZ_43721000	GG_rs16782623	4.4854	chrX:301.72-360.02	nonsex	Z	Z	344.27	301.72	360.02	Gg_rs16110306	Gg_rs16114279	cis	significant
chrZ_43860000	GG_rs16782623	7.58696	chrX:335.14-353.15	nonsex	Z	Z	344.27	335.14	353.15	Gg_rs16131926	GG_rs14016786	cis	significant
chrZ_43861000	GG_rs16782623	8.51583	chrX:335.14-348.56	nonsex	Z	Z	344.27	335.14	348.56	Gg_rs16131926	Gg_rs14956052	cis	significant
chrZ_43862000	GG_rs16782623	7.21143	chrX:0-353.15	nonsex	Z	Z	344.27	0	353.15	Gg_rs15002180	GG_rs14016786	cis	significant
chrZ_43863000	GG_rs16782623	4.18555	chrX:0-408.11	nonsex	Z	Z	344.27	0	408.11	Gg_rs15002180	Gg_rs14770890	cis	suggestive
chrZ_44389000	Gg_rs16131926	4.2865	chrX:301.72-353.15	nonsex	Z	Z	333	301.72	353.15	Gg_rs16110306	GG_rs14016786	cis	suggestive
chrZ_45163000	GG_rs16782623	12.4878	chrX:317.15-348.56	nonsex	Z	Z	344.27	317.15	348.56	Gg_rs16768340	Gg_rs14956052	cis	significant
chrZ_45164000	GG_rs16782623	12.1003	chrX:335.14-348.56	nonsex	Z	Z	344.27	335.14	348.56	Gg_rs16131926	Gg_rs14956052	cis	significant
chrZ_45165000	GG_rs16782623	15.3254	chrX:335.14-348.56	nonsex	Z	Z	344.27	335.14	348.56	Gg_rs16131926	Gg_rs14956052	cis	significant
chrZ_45166000	GG_rs16782623	16.8819	chrX:335.14-348.56	nonsex	Z	Z	344.27	335.14	348.56	Gg_rs16131926	Gg_rs14956052	cis	significant
chrZ_45809000	GG_rs16782623	6.7217	chrX:317.15-408.11	nonsex	Z	Z	346	317.15	408.11	Gg_rs16768340	Gg_rs14770890	cis	significant
chrZ_46414000	Gg_rs16768340	4.05588	chrX:227.36-408.11	nonsex	Z	Z	316	227.36	408.11	Gg_rs14066341	Gg_rs14770890	cis	suggestive
chrZ_46808000	Gg_rs16131926	6.08114	chrX:301.72-408.11	nonsex	Z	Z	329	301.72	408.11	Gg_rs16110306	Gg_rs14770890	cis	significant
chrZ_46826000	GG_rs14016786	4.07937	chrX:0-408.11	nonsex	Z	Z	353.15	0	408.11	Gg_rs15002180	Gg_rs14770890	cis	suggestive
chrZ_47130000	Gg_rs16114279	4.02478	chrX:287.24-408.11	nonsex	Z	Z	361	287.24	408.11	Gg_rs16766257	Gg_rs14770890	cis	suggestive
chrZ_47304000	Gg_rs16112880	19.7643	chrX:348.56-360.02	nonsex	Z	Z	358	348.56	360.02	Gg_rs14956052	Gg_rs16114279	cis	significant
chrZ_47415000	GG_rs14016786	3.98996	chrX:344.27-408.11	nonsex	Z	Z	352	344.27	408.11	GG_rs16782623	Gg_rs14770890	cis	suggestive
chrZ_49662000	GG_rs14016786	7.01382	chrX:335.14-408.11	nonsex	Z	Z	353	335.14	408.11	Gg_rs16131926	Gg_rs14770890	cis	significant
chrZ_50881000	Gg_rs16112880	4.68163	chrX:272.54-408.11	nonsex	Z	Z	358	272.54	408.11	Gg_rs16104549	Gg_rs14770890	cis	significant
chrZ_51577000	Gg_rs16112880	4.86194	chrX:317.15-408.11	nonsex	Z	Z	357.86	317.15	408.11	Gg_rs16768340	Gg_rs14770890	cis	significant
chrW_3733000	GG_rs14016786	8.15017	chrX:348.56-353.15	nonsex	Z	W	351	348.56	353.15	Gg_rs14956052	GG_rs14016786	trans	significant
chrW_4213000	GG_rs14016786	9.62619	chrX:348.56-353.15	nonsex	Z	W	351	348.56	353.15	Gg_rs14956052	GG_rs14016786	trans	significant
chrZ_715000	Gg_rs14995644	6.13164	chr13:110.85-198.44	nonsex	13	Z	133	110.85	198.44	Gg_rs14058675	Gg_rs14062853	trans	suggestive
chrZ_2043000	Gg_rs15060526	6.19277	chr2:90.91-145.68	nonsex	2	Z	98.38	90.91	145.68	Gg_rs14133982	Gg_rs14139143	trans	suggestive
chrZ_5101000	Gg_rs15416272	7.35985	chr3:571.83-610.92	nonsex	3	Z	578.5	571.83	610.92	Gg_rs14386273	Gg_rs15427786	trans	suggestive
chrZ_8888000	snp.17.141.24973.S.1	6.32092	chr3:419.42-437.05	nonsex	3	Z	431.09	419.42	437.05	Gg_rs15352400	Gg_rs15361114	trans	suggestive
chrZ_13970000	snp.317.20.11874.S.1	8.00812	chr1:2094.51-2334.16	nonsex	1	Z	2210.81	2094.51	2334.16	X1_185988681	rbl1360	trans	significant
chrZ_18477000	Gg_rs15067636	6.17843	chr2:162.05-202.85	nonsex	2	Z	179.78	162.05	202.85	Gg_rs15065217	Gg_rs15069282	trans	suggestive
chrZ_20672000	Gg_rs14386273	6.24012	chr3:557.74-578.5	nonsex	3	Z	571.83	557.74	578.5	Gg_rs15403420	Gg_rs15416272	trans	suggestive
chrZ_24770000	Gg_rs14793763	5.98483	chr1:269.61-296.72	nonsex	1	Z	281.94	269.61	296.72	Gg_rs13832402	Gg_rs15194859	trans	suggestive
chrZ_28705000	Gg_rs14858437	6.19585	chr1:1408.1-1500.49	nonsex	1	Z	1412.38	1408.1	1500.49	Gg_rs13901810	Gg_rs13910957	trans	suggestive
chrZ_30057000	Gg_rs14652282	5.9882	chr8:138.8-219.11	nonsex	8	Z	172	138.8	219.11	X8_21627386	Gg_rs15935538	trans	suggestive
chrZ_36352000	RBL4827	6.01031	chr8:0-21.19	nonsex	8	Z	0	0	21.19	RBL4827	Gg_rs13615250	trans	suggestive
chrZ_42922000	Gg_rs15247667	6.6254	chr28:26.97-107.33	nonsex	28	Z	52.38	26.97	107.33	X28_1608048	Gg_rs14307279	trans	suggestive
chrZ_45381000	Gg_rs15718481	5.95883	chr5:310.49-357.54	nonsex	5	Z	318.36	310.49	357.54	Gg_rs15713537	Gg_rs15726907	trans	suggestive
chrZ_47302000	Gg_rs14355077	8.91737	chr3:410.78-431.09	nonsex	3	Z	416	410.78	431.09	Gg_rs14349767	snp.17.141.24973.S.1	trans	significant
chrZ_48892000	Gg_rs15060526	6.17677	chr2:90.91-145.68	nonsex	2	Z	98.38	90.91	145.68	Gg_rs14133982	Gg_rs14139143	trans	suggestive
chrZ_54306000	Gg_rs15679503	7.43482	chr5:131.24-200.39	nonsex	5	Z	182.4	131.24	200.39	snp.98.79.91070.S.2	Gg_rs15685956	trans	suggestive
chrZ_56418000	Gg_rs13609494	8.61341	chr12:34.82-85.17	nonsex	12	Z	57.81	34.82	85.17	Gg_rs13621493	Gg_rs14974529	trans	significant
chrZ_58916000	X1_185988681	6.76006	chr1:2078.36-2210.81	nonsex	1	Z	2094.38	2078.36	2210.81	snp.4.489.26499.S.1	snp.317.20.11874.S.1	trans	suggestive
chrZ_59368000	Gg_rs15679503	6.55866	chr5:131.24-200.39	nonsex	5	Z	182.4	131.24	200.39	snp.98.79.91070.S.2	Gg_rs15685956	trans	suggestive
chrZ_60668000	Gg_rs14019836	6.77991	chr11:0-35.84	nonsex	11	Z	17	0	35.84	Gg_rs14957923	Gg_rs14961831	trans	suggestive
chrZ_71505000	Gg_rs14258054	6.19328	chr2:1189.59-1275.66	nonsex	2	Z	1192.91	1189.59	1275.66	Gg_rs13761539	rbl4207	trans	suggestive
chrZ_72948000	Gg_rs15416272	6.39711	chr3:431.09-610.92	nonsex	3	Z	577	431.09	610.92	snp.17.141.24973.S.1	Gg_rs15427786	trans	suggestive
chr9_6786000	Gg_rs16110306	6.69717	chrX:199.51-317.15	nonsex	Z	9	301.72	199.51	317.15	Gg_rs13677057	Gg_rs16768340	trans	suggestive
chr9_8852000	Gg_rs16110306	6.13504	chrX:0-550	nonsex	Z	9	301.72	0	550	Gg_rs15002180	Gg_rs15990837	trans	suggestive
chr12_12900000	Gg_rs16768340	6.04525	chrX:272.54-335.14	nonsex	Z	12	316	272.54	335.14	Gg_rs16104549	Gg_rs16131926	trans	suggestive
chr1_109047000	Gg_rs16768340	7.91403	chrX:0-550	nonsex	Z	1	317	0	550	Gg_rs15002180	Gg_rs15990837	trans	significant
chr5_13607000	Gg_rs16768340	6.23879	chrX:301.72-448.59	nonsex	Z	5	317	301.72	448.59	Gg_rs16110306	Gg_rs14776556	trans	suggestive
chr2_5056000	Gg_rs16768340	6.38334	chrX:301.72-335.14	nonsex	Z	2	317.15	301.72	335.14	Gg_rs16110306	Gg_rs16131926	trans	suggestive
chr30_1356000	Gg_rs16131926	8.14339	chrX:317.15-335.14	nonsex	Z	30	327	317.15	335.14	Gg_rs16768340	Gg_rs16131926	trans	significant
chr30_1813000	Gg_rs16131926	7.11222	chrX:317.15-335.14	nonsex	Z	30	327	317.15	335.14	Gg_rs16768340	Gg_rs16131926	trans	suggestive
chr2_10472000	Gg_rs16131926	5.97901	chrX:100.15-550	nonsex	Z	2	333	100.15	550	GG_rs16129479	Gg_rs15990837	trans	suggestive
chr10_20389000	Gg_rs14956052	6.5269	chrX:344.27-353.15	nonsex	Z	10	348	344.27	353.15	GG_rs16782623	GG_rs14016786	trans	suggestive
chr16_569000	Gg_rs14956052	7.40579	chrX:344.27-353.15	nonsex	Z	16	348.56	344.27	353.15	GG_rs16782623	GG_rs14016786	trans	suggestive
chr16_576000	Gg_rs14956052	6.56474	chrX:344.27-353.15	nonsex	Z	16	348.56	344.27	353.15	GG_rs16782623	GG_rs14016786	trans	suggestive
chr25_2803000	Gg_rs14956052	6.74401	chrX:344.27-353.15	nonsex	Z	25	348.56	344.27	353.15	GG_rs16782623	GG_rs14016786	trans	suggestive
chr32_356000	Gg_rs14956052	6.97198	chrX:344.27-353.15	nonsex	Z	32	348.56	344.27	353.15	GG_rs16782623	GG_rs14016786	trans	suggestive
chr30_631000	Gg_rs14956052	6.53257	chrX:344.27-353.15	nonsex	Z	30	349	344.27	353.15	GG_rs16782623	GG_rs14016786	trans	suggestive
chr4_91159000	Gg_rs14956052	7.44433	chrX:348.56-353.15	nonsex	Z	4	350	348.56	353.15	Gg_rs14956052	GG_rs14016786	trans	suggestive
chr16_2801000	Gg_rs14956052	7.25031	chrX:344.27-353.15	nonsex	Z	16	350	344.27	353.15	GG_rs16782623	GG_rs14016786	trans	suggestive
chr31_2280000	Gg_rs14956052	6.64186	chrX:344.27-353.15	nonsex	Z	31	350	344.27	353.15	GG_rs16782623	GG_rs14016786	trans	suggestive
chr28_1356000	GG_rs14016786	6.5506	chrX:348.56-353.15	nonsex	Z	28	351	348.56	353.15	Gg_rs14956052	GG_rs14016786	trans	suggestive
chrW_3733000	GG_rs14016786	8.15017	chrX:348.56-353.15	nonsex	Z	W	351	348.56	353.15	Gg_rs14956052	GG_rs14016786	trans	significant
chr1_174356000	GG_rs14016786	6.52166	chrX:282.51-353.15	nonsex	Z	1	352	282.51	353.15	UPS002	GG_rs14016786	trans	suggestive
chr5_57791000	GG_rs14016786	7.65341	chrX:301.72-353.15	nonsex	Z	5	352	301.72	353.15	Gg_rs16110306	GG_rs14016786	trans	suggestive
chr4_69578000	Gg_rs16114279	6.40352	chrX:227.36-419.93	nonsex	Z	4	359	227.36	419.93	Gg_rs14066341	Gg_rs16096662	trans	suggestive
chr12_4099000	Gg_rs16114279	7.03231	chrX:357.86-408.11	nonsex	Z	12	360	357.86	408.11	Gg_rs16112880	Gg_rs14770890	trans	suggestive
chr12_4110000	Gg_rs16114279	6.05128	chrX:135.88-408.11	nonsex	Z	12	360	135.88	408.11	Gg_rs14785975	Gg_rs14770890	trans	suggestive
chr3_45860000	Gg_rs16114279	6.8403	chrX:357.86-408.11	nonsex	Z	3	360.02	357.86	408.11	Gg_rs16112880	Gg_rs14770890	trans	suggestive
chr17_8307000	Gg_rs16114279	7.2637	chrX:357.86-408.11	nonsex	Z	17	360.02	357.86	408.11	Gg_rs16112880	Gg_rs14770890	trans	suggestive
chr9_23891000	Gg_rs16114279	6.42929	chrX:357.86-408.11	nonsex	Z	9	363	357.86	408.11	Gg_rs16112880	Gg_rs14770890	trans	suggestive
chr17_8345000	Gg_rs16114279	7.4905	chrX:357.86-408.11	nonsex	Z	17	363	357.86	408.11	Gg_rs16112880	Gg_rs14770890	trans	suggestive
