# Supplementary material for: The regulation of methylation on the Z chromosome and the identification of multiple novel Male Hyper-Methylated regions in the chicken
Source: PLoS Genet. 2024 Mar 8;20(3):e1010719. doi: 10.1371/journal.pgen.1010719 (PMC10954189; doi:10.1371/journal.pgen.1010719)
Supplement: S5 Table — Closest marker, LOD score, confidence interval, presence or absence of sex interaction, and nearest marker to the confidence interval are all presented. (XLSX) [file pgen.1010719.s006.xlsx]

## Sheet: supplementary_eqtl_table_chrz.c
phenotype	marker	lod	ci	sexint	chr	qtlchr	pos	ci_lo	ci_hi	ci_lo_marker	ci_hi_marker	type	lodthr
X603602464F1	Gg_rs14614489	11.7007	chr7:171.83-176.48	sex	7	Z	175.51	171.83	176.48	Gg_rs15854820	Gg_rs13781603	trans	significant
NM_001031400_NARS	Gg_rs14614489	8.14031	chr7:163.02-176.48	sex	7	Z	174	163.02	176.48	RBL4833	Gg_rs13781603	trans	suggestive
X603864687F1	Gg_rs14614489	13.1399	chr7:171.83-176.48	sex	7	Z	175.51	171.83	176.48	Gg_rs15854820	Gg_rs13781603	trans	significant
X603144452F1	Gg_rs14614489	12.5849	chr7:171.83-176.48	sex	7	Z	175.51	171.83	176.48	Gg_rs15854820	Gg_rs13781603	trans	significant
ENSGALT00000039642_ENSGALG00000001867	Gg_rs14614489	10.416	chr7:171.83-176.48	sex	7	Z	175.51	171.83	176.48	Gg_rs15854820	Gg_rs13781603	trans	significant
NM_204286_ATP5A1	Gg_rs14614489	7.74258	chr7:163.02-176.48	sex	7	Z	175	163.02	176.48	RBL4833	Gg_rs13781603	trans	suggestive
ENSGALT00000003868_A7M7C6_CHICK	Gg_rs14614489	8.12161	chr7:171.83-176.48	sex	7	Z	175.51	171.83	176.48	Gg_rs15854820	Gg_rs13781603	trans	suggestive
X603597422F1	Gg_rs14614489	10.4671	chr7:171.83-176.48	sex	7	Z	175.51	171.83	176.48	Gg_rs15854820	Gg_rs13781603	trans	significant
ENSGALT00000009334_LOC427400	Gg_rs14614489	8.52079	chr7:171.83-176.48	sex	7	Z	175.51	171.83	176.48	Gg_rs15854820	Gg_rs13781603	trans	suggestive
ENSGALT00000009335_KIAA1161	Gg_rs14614489	9.5803	chr7:171.83-176.48	sex	7	Z	175.51	171.83	176.48	Gg_rs15854820	Gg_rs13781603	trans	suggestive
X603598751F1	Gg_rs14614489	11.6785	chr7:171.83-176.48	sex	7	Z	175.51	171.83	176.48	Gg_rs15854820	Gg_rs13781603	trans	significant
NM_001044664_VCP	Gg_rs14614489	8.90688	chr7:163.02-176.48	sex	7	Z	174	163.02	176.48	RBL4833	Gg_rs13781603	trans	suggestive
X603144278F1	Gg_rs14614489	11.0631	chr7:171.83-176.48	sex	7	Z	175.51	171.83	176.48	Gg_rs15854820	Gg_rs13781603	trans	significant
X603596326F1	Gg_rs14614489	8.95461	chr7:171.83-176.48	sex	7	Z	175.51	171.83	176.48	Gg_rs15854820	Gg_rs13781603	trans	suggestive
X603862880F1	Gg_rs14614489	9.35191	chr7:171.83-176.48	sex	7	Z	175.51	171.83	176.48	Gg_rs15854820	Gg_rs13781603	trans	suggestive
X603600735F1	Gg_rs14614489	9.5785	chr7:171.83-176.48	sex	7	Z	175.51	171.83	176.48	Gg_rs15854820	Gg_rs13781603	trans	suggestive
ENSGALT00000029351_Q7SZC3_CHICK	Gg_rs15371495	11.2751	chr3:450.67-462.76	sex	3	Z	456.37	450.67	462.76	Gg_rs15366849	snp.0.134.12128.S.2	trans	significant
NM_204457_GZMA	Gg_rs15371495	10.8669	chr3:450.67-462.76	sex	3	Z	456.37	450.67	462.76	Gg_rs15366849	snp.0.134.12128.S.2	trans	significant
ENSGALT00000023722_PPAP2A	Gg_rs14614489	8.51426	chr7:163.02-176.48	sex	7	Z	174	163.02	176.48	RBL4833	Gg_rs13781603	trans	suggestive
ENSGALT00000023743_MIER3	Gg_rs14614489	16.1987	chr7:171.83-176.48	sex	7	Z	175.51	171.83	176.48	Gg_rs15854820	Gg_rs13781603	trans	significant
NM_001031418_SGTB	Gg_rs14614489	8.83402	chr7:171.83-176.48	sex	7	Z	175	171.83	176.48	Gg_rs15854820	Gg_rs13781603	trans	suggestive
NM_205139_SMARCA2	Gg_rs14614489	10.6696	chr7:171.83-176.48	sex	7	Z	175	171.83	176.48	Gg_rs15854820	Gg_rs13781603	trans	significant
NM_001113200_RLN3	Gg_rs14614489	10.726	chr7:171.83-176.48	sex	7	Z	175.51	171.83	176.48	Gg_rs15854820	Gg_rs13781603	trans	significant
X603596655F1	Gg_rs14614489	11.429	chr7:171.83-176.48	sex	7	Z	175.51	171.83	176.48	Gg_rs15854820	Gg_rs13781603	trans	significant
X603599423F1	Gg_rs14614489	8.4571	chr7:163.02-176.48	sex	7	Z	175	163.02	176.48	RBL4833	Gg_rs13781603	trans	suggestive
ENSGALT00000020615_ZNF367	Gg_rs14614489	18.5084	chr7:171.83-176.48	sex	7	Z	175.51	171.83	176.48	Gg_rs15854820	Gg_rs13781603	trans	significant
X603862023F1	Gg_rs14614489	9.06648	chr7:171.83-176.48	sex	7	Z	175.51	171.83	176.48	Gg_rs15854820	Gg_rs13781603	trans	suggestive
X603600231F1	Gg_rs14614489	16.432	chr7:171.83-176.48	sex	7	Z	175.51	171.83	176.48	Gg_rs15854820	Gg_rs13781603	trans	significant
X603143516F1	Gg_rs14614489	16.3187	chr7:171.83-176.48	sex	7	Z	175.51	171.83	176.48	Gg_rs15854820	Gg_rs13781603	trans	significant
X603602067F1	Gg_rs14614489	9.09122	chr7:171.83-176.48	sex	7	Z	175.51	171.83	176.48	Gg_rs15854820	Gg_rs13781603	trans	suggestive
X603600482F1	Gg_rs14614489	14.1635	chr7:171.83-176.48	sex	7	Z	175.51	171.83	176.48	Gg_rs15854820	Gg_rs13781603	trans	significant
ENSGALT00000024621_GIN1	Gg_rs14614489	12.0171	chr7:171.83-176.48	sex	7	Z	175.51	171.83	176.48	Gg_rs15854820	Gg_rs13781603	trans	significant
X603144404F1	Gg_rs14614489	12.1955	chr7:171.83-176.48	sex	7	Z	175.51	171.83	176.48	Gg_rs15854820	Gg_rs13781603	trans	significant
ENSGALT00000024678_LIX1_CHICK	snp.20.234.4271.S.2	8.62005	chr2:559.61-584.26	sex	2	Z	574	559.61	584.26	GG_rs15099683	snp.20.141.70769.S.1	trans	suggestive
X603868043F1	Gg_rs14614489	9.24234	chr7:171.83-176.48	sex	7	Z	175.51	171.83	176.48	Gg_rs15854820	Gg_rs13781603	trans	suggestive
ENSGALT00000024838_FNTA	Gg_rs14614489	8.78581	chr7:163.02-176.48	sex	7	Z	174	163.02	176.48	RBL4833	Gg_rs13781603	trans	suggestive
ENSGALT00000024840_FUT10_CHICK	Gg_rs14614489	7.82826	chr7:171.83-176.48	sex	7	Z	175.51	171.83	176.48	Gg_rs15854820	Gg_rs13781603	trans	suggestive
NM_204430_FUT10	Gg_rs14614489	9.15984	chr7:171.83-176.48	sex	7	Z	175.51	171.83	176.48	Gg_rs15854820	Gg_rs13781603	trans	suggestive
NM_001167744_CKMT2	Gg_rs14614489	8.83126	chr7:171.83-176.48	sex	7	Z	175.51	171.83	176.48	Gg_rs15854820	Gg_rs13781603	trans	suggestive
ENSGALT00000037519_LOC769680	Gg_rs14614489	12.5218	chr7:171.83-176.48	sex	7	Z	175.51	171.83	176.48	Gg_rs15854820	Gg_rs13781603	trans	significant
NM_204433_CDKN2B	Gg_rs14614489	13.3161	chr7:171.83-176.48	sex	7	Z	175.51	171.83	176.48	Gg_rs15854820	Gg_rs13781603	trans	significant
X603599637F1	Gg_rs14614489	11.4175	chr7:171.83-176.48	sex	7	Z	175.51	171.83	176.48	Gg_rs15854820	Gg_rs13781603	trans	significant
X603867667F1	Gg_rs14614489	10.0253	chr7:171.83-176.48	sex	7	Z	175.51	171.83	176.48	Gg_rs15854820	Gg_rs13781603	trans	suggestive
X603602693F1	Gg_rs16131926	3.94107	chrX:317.15-360.02	nonsex	Z	Z	335.14	317.15	360.02	Gg_rs16768340	Gg_rs16114279	cis	suggestive
X603598164F1	Gg_rs16131926	4.20713	chrX:317.15-408.11	nonsex	Z	Z	338	317.15	408.11	Gg_rs16768340	Gg_rs14770890	cis	suggestive
X603600467F1	Gg_rs16131926	5.96668	chrX:317.15-436.11	nonsex	Z	Z	335.14	317.15	436.11	Gg_rs16768340	Gg_rs16120489	cis	significant
X603865974F1	Gg_rs16131926	4.13207	chrX:317.15-408.11	nonsex	Z	Z	335.14	317.15	408.11	Gg_rs16768340	Gg_rs14770890	cis	suggestive
X603864202F1	Gg_rs16131926	4.07213	chrX:0-550	nonsex	Z	Z	335	0	550	Gg_rs15002180	Gg_rs15990837	cis	suggestive
X603596129F1	Gg_rs16768340	9.20317	chrX:317.15-335.14	nonsex	Z	2	326	317.15	335.14	Gg_rs16768340	Gg_rs16131926	trans	suggestive
X603862692F1	Gg_rs16131926	8.04551	chrX:317.15-335.14	nonsex	Z	3	327	317.15	335.14	Gg_rs16768340	Gg_rs16131926	trans	suggestive
X603602881F1	Gg_rs16131926	8.06586	chrX:317.15-335.14	nonsex	Z	10	327	317.15	335.14	Gg_rs16768340	Gg_rs16131926	trans	suggestive
