# Supplementary material for: The regulation of methylation on the Z chromosome and the identification of multiple novel Male Hyper-Methylated regions in the chicken
Source: PLoS Genet. 2024 Mar 8;20(3):e1010719. doi: 10.1371/journal.pgen.1010719 (PMC10954189; doi:10.1371/journal.pgen.1010719)
Supplement: S6 Table — Category, GO term, p-value (absolute and also FDR controlled), genes involved and fold enrichment are all given. (XLSX) [file pgen.1010719.s007.xlsx]

## Sheet: Sheet1
Hotspot#	Category	Term	Count	%	PValue	Genes	List Total	Pop Hits	Pop Total	Fold Enrichment	Bonferroni	Benjamini	FDR
2	INTERPRO	IPR013783:Immunoglobulin-like fold	7	17.5	0.000258475	ENSGALG00000015701, ENSGALG00000015458, ENSGALG00000015511, ENSGALG00000015464, ENSGALG00000015474, ENSGALG00000015461, ENSGALG00000015418	29	247	7430	7.26092	0.0202151	0.0123269	1.18588
2	INTERPRO	IPR007110:Immunoglobulin-like domain	6	15	0.000312074	ENSGALG00000015701, ENSGALG00000015458, ENSGALG00000015511, ENSGALG00000015464, ENSGALG00000015474, ENSGALG00000015461	29	163	7430	9.43093	0.0243562	0.0123269	1.18588
2	INTERPRO	IPR013106:Immunoglobulin V-set	4	10	0.00116255	ENSGALG00000015701, ENSGALG00000015511, ENSGALG00000015464, ENSGALG00000015474	29	56	7430	18.3005	0.0877988	0.0306138	2.94512
5	INTERPRO	IPR003080:Glutathione S-transferase, alpha class	4	6.06061	1.2131e-06	ENSGALG00000016328, ENSGALG00000016325, ENSGALG00000016324, ENSGALG00000016322	52	4	7430	142.885	0.000151626	0.000151637	0.0149211
5	KEGG_PATHWAY	gga00480:Glutathione metabolism	5	7.57576	4.3102e-05	ENSGALG00000016328, ENSGALG00000016325, ENSGALG00000016313, ENSGALG00000016324, ENSGALG00000016322	21	30	2849	22.6111	0.0011631	0.00116376	0.116376
5	INTERPRO	IPR004046:Glutathione S-transferase, C-terminal	4	6.06061	4.83682e-05	ENSGALG00000016328, ENSGALG00000016325, ENSGALG00000016324, ENSGALG00000016322	52	11	7430	51.958	0.00602793	0.00267412	0.263134
5	INTERPRO	IPR004045:Glutathione S-transferase, N-terminal	4	6.06061	6.41789e-05	ENSGALG00000016328, ENSGALG00000016325, ENSGALG00000016324, ENSGALG00000016322	52	12	7430	47.6282	0.00799053	0.00267412	0.263134
5	GOTERM_MF_DIRECT	GO:0004364~glutathione transferase activity	4	6.06061	8.07278e-05	ENSGALG00000016328, ENSGALG00000016325, ENSGALG00000016324, ENSGALG00000016322	37	14	5690	43.9382	0.00571551	0.00573167	0.573167
5	KEGG_PATHWAY	gga00982:Drug metabolism - cytochrome P450	4	6.06061	0.000225882	ENSGALG00000016328, ENSGALG00000016325, ENSGALG00000016324, ENSGALG00000016322	21	18	2849	30.1481	0.00608093	0.0030494	0.30494
5	INTERPRO	IPR010987:Glutathione S-transferase, C-terminal-like	4	6.06061	0.000319919	ENSGALG00000016328, ENSGALG00000016325, ENSGALG00000016324, ENSGALG00000016322	52	20	7430	28.5769	0.0392069	0.00999746	0.98375
5	KEGG_PATHWAY	gga00980:Metabolism of xenobiotics by cytochrome P450	4	6.06061	0.000363241	ENSGALG00000016328, ENSGALG00000016325, ENSGALG00000016324, ENSGALG00000016322	21	21	2849	25.8413	0.00976133	0.00326917	0.326917
6	INTERPRO	IPR000276:G protein-coupled receptor, rhodopsin-like	6	21.4286	7.53265e-05	ENSGALG00000004121, ENSGALG00000020331, ENSGALG00000004111, ENSGALG00000004069, ENSGALG00000004113, ENSGALG00000004128	22	164	7430	12.3559	0.00375938	0.00211205	0.211205
6	INTERPRO	IPR017452:GPCR, rhodopsin-like, 7TM	6	21.4286	8.44819e-05	ENSGALG00000004121, ENSGALG00000020331, ENSGALG00000004111, ENSGALG00000004069, ENSGALG00000004113, ENSGALG00000004128	22	168	7430	12.0617	0.00421537	0.00211205	0.211205
